# Supplementary material for: An sRNA and Cold Shock Protein Homolog-Based Feedforward Loop Post-transcriptionally Controls Cell Cycle Master Regulator CtrA
Source: Front Microbiol. 2018 Apr 24;9:763. doi: 10.3389/fmicb.2018.00763 (PMC5928217; doi:10.3389/fmicb.2018.00763)
Supplement: Supplementary file 3 [file Data_Sheet_1.XLSX]

## Sheet: Microarrays&Proteomics
Data set S1: Microarray and quantitative proteomic analysis. Protein coding genes and their corresponding m-values are displayed. Order, relative genome position of the gene; Marked with green and red dots if the m-value of a specific gene significantly increases (≥+1) or decreases (≤-1), repectively, yellow dots applied if not. na, no m-value available.
						M-value
				CDS		transcriptome			proteome
Order	ID	Gene	Description	Start	Stop	30 min	60 min	90 min	30 min	60 min	90 min
1341	SMa0994	-	hypothetical protein	550605	551069	2.63888	3.18565	2.93345	na	na	na
1906	SMb21337	-	putative iron-sulfur-binding protein, probably subunit of an oxidoreductase like aldehyde oxidase or xanthine dehydrogenase	1003886	1004548	2.31375	3.18073	3.02814	na	na	na
581	SMa0457	-	hypothetical protein	244327	243944	2.19683	2.9747	2.47202	na	na	na
400	SMb20213	-	CONSERVED HYPOTHETICAL PROTEIN	219980	221863	1.65685	1.31524	1.42591	na	na	na
1974	SMa1587	eglC	EglC ENDO-1,3-1,4-BETA-GLYCANASE	880620	882017	1.37075	2.06112	2.26049	na	na	na
1701	SMb21291	-	putative transcriptional regulator, lysR family protein	868007	867060	1.00204	1.45037	1.46585	na	na	na
2212	SMb20960	exoN	UDPglucose pyrophosphorylase protein	1187438	1188343	0.999399	1.0964	1.02693	na	2.29028	na
559	SMb20300	cyaF7	putative adenylate cyclase protein	306932	308845	0.895094	1.0317	1.15957	na	na	na
5237	SMc01610	-	PUTATIVE TRANSCRIPTION REGULATOR PROTEIN	2399127	2400011	0.892193	1.73938	1.53537	na	na	na
3914	SMc00237	moaC	PROBABLE MOLYBDENUM COFACTOR BIOSYNTHESIS PROTEIN C	1804146	1804640	0.878952	na	0.863486	na	na	na
35	SMc02779	TRm19	PUTATIVE TRANSPOSASE FOR INSERTION SEQUENCE ISRM19	14611	13646	0.842819	na	na	na	na	na
2211	SMb20959	exoO	glucosyltransferase protein	1186387	1187433	0.813014	0.948282	0.593883	na	na	na
486	SMc02868	-	PUTATIVE MULTIDRUG EFFLUX SYSTEM PROTEIN	224287	223064	0.775334	1.09701	1.22416	0.281859	0.172928	0.154086
1449	SMa1084	-	Conserved hypothetical protein	593440	591065	0.774595	1.24514	1.48358	na	na	na
791	SMc00409	-	HYPOTHETICAL SIGNAL PEPTIDE PROTEIN	360327	360166	0.731104	1.23821	1.36979	na	na	na
136	SMc02582	-	CONSERVED HYPOTHETICAL PROTEIN	72130	71294	0.71944	0.669824	0.619129	na	na	na
2544	SMc02559	-	CONSERVED HYPOTHETICAL PROTEIN	1204584	1203976	0.710755	na	na	na	na	na
2350	SMc00067	lppA	PROBABLE OUTER-MEMBRANNE LIPOPROTEIN	1107235	1107645	0.709672	0.656381	0.795587	na	na	na
6500	SMc03977	-	HYPOTHETICAL PROTEIN	2972995	2972726	0.697223	na	na	na	na	na
2222	SMc00100	-	CONSERVED HYPOTHETICAL PROTEIN	1059880	1058318	0.646101	na	na	na	na	na
1919	SMc00877	-	PUTATIVE TRANSCRIPTION REGULATOR PROTEIN	909133	909966	0.637667	0.804757	0.597374	na	na	na
348	SMb20172	-	putative cytochrome c protein	190386	190796	0.63154	na	na	na	na	na
3865	SMc00949	-	CONSERVED HYPOTHETICAL PROTEIN	1776351	1776680	0.630417	0.362279	0.41884	na	na	na
3887	SMc00956	xthA1	PROBABLE EXODEOXYRIBONUCLEASE III PROTEIN	1786128	1786922	0.624963	1.4627	1.74463	na	na	na
5912	SMc02020	-	PUTATIVE ATP BINDING ABC TRANSPORTER PROTEIN	2724125	2723367	0.6152	1.22718	1.37143	na	na	na
7137	SMc03097	-	CONSERVED HYPOTHETICAL PROTEIN	3246733	3248589	0.601117	0.546611	0.337599	na	na	na
3294	SMc01006	-	CONSERVED HYPOTHETICAL PROTEIN	1532790	1533236	0.572126	0.902752	1.03954	na	na	na
1437	SMb21066	-	putative glycosyltransferase protein	701115	700162	0.561414	0.426867	na	na	na	na
3511	SMc02082	tolC	PUTATIVE OUTER MEMBRANE SECRETION PROTEIN	1629672	1631042	0.560772	0.478456	0.885212	0.684101	na	na
5209	SMc01579	-	CONSERVED HYPOTHETICAL PROTEIN	2386090	2385374	0.5475	na	na	na	na	na
3975	SMc00255	-	HYPOTHETICAL PROTEIN	1824443	1824748	0.533916	0.578506	0.514742	na	na	na
6860	SMc03184	phaG1	PH ADAPTATION POTASSIUM EFFLUX SYSTEM G TRANSMEMBRANE PROTEIN	3149450	3149815	0.531069	0.535411	0.736514	na	na	na
2796	SMa2157	-	probable oxidoreductase	1216795	1217778	0.527418	na	-0.333502	na	na	na
3001	SMa2414	rhtA	RhtA Rhizobactin receptor precursor	1315745	1317985	0.521984	0.74485	0.436049	na	na	na
2354	SMb20865	-	conserved hypothetical protein	1270651	1269899	0.509973	0.533444	na	na	na	na
5026	SMc01455	dld	PUTATIVE D-LACTATE DEHYDROGENASE (CYTOCHROME) PROTEIN	2299909	2298503	0.507654	0.12292	0.28976	na	na	na
5897	SMc01987	-	PUTATIVE DEHYDROGENASE PROTEIN	2711227	2713788	0.493853	0.799367	1.00143	na	na	na
1696	SMc00785	-	CONSERVED HYPOTHETICAL PROTEIN	806545	807009	0.488903	0.495475	0.64052	na	na	na
2967	SMb20777	TRm19	putative transposase of insertion sequence ISRm19 protein	1573066	1574031	0.482537	0.244284	na	na	na	na
1590	SMa1208	fixS1	FixS1 nitrogen fixation protein	662790	662623	0.480546	na	na	na	na	na
74	SMb20039	-	putative transcriptional regulator protein	50570	49146	0.479766	na	na	na	na	na
2410	SMc02390	gst7	PUTATIVE GLUTATHIONE S-TRANSFERASE PROTEIN	1143380	1144081	0.477871	na	0.322254	0.25886	na	na
1315	SMa0976	-	TRm3 transposase fragment	544616	543828	0.476583	na	na	na	na	na
4993	SMc01444	thyA	PROBABLE THYMIDYLATE SYNTHASE PROTEIN	2288918	2288124	0.475069	0.488139	0.432732	na	na	na
562	SMc02905	dnaX	PUTATIVE DNA POLYMERASE III SUBUNIT TAU PROTEIN	260124	262004	0.471509	na	na	na	na	na
468	SMa0384	-	TRm3 transposase	208788	207586	0.469219	na	na	na	na	na
4920	SMc01409	-	HYPOTHETICAL PROTEIN	2251742	2252848	0.467274	0.482934	0.584441	na	na	na
1853	SMc00912	groES1	10 KD CHAPERONIN A PROTEIN	871144	870848	0.45192	0.401992	0.312646	0.25076	na	0.2611
3484	SMc02088	-	CONSERVED HYPOTHETICAL PROTEIN	1621583	1621299	0.450814	na	na	na	na	na
5934	SMc02031	-	PUTATIVE PERMEASE PROTEIN	2736922	2735873	0.450426	0.620755	0.847716	na	na	na
619	SMb20334	-	HYPOTHETICAL PROTEIN	339465	340376	0.450353	0.210791	na	na	na	na
2334	SMc00128	-	HYPOTHETICAL TRANSMEMBRANE PROTEIN	1100235	1099690	0.449066	na	na	na	na	na
1725	SMb21303	-	hypothetical membrane-anchored protein	885495	885923	0.44783	0.697761	0.726529	na	na	na
5938	SMc02032	-	PUTATIVE ATP-BINDING ABC TRANSPORTER PROTEIN	2738529	2737045	0.446176	0.549444	0.907999	na	na	na
2170	SMc00088	-	HYPOTHETICAL/UNKNOWN TRANSMEMBRANE PROTEIN	1033592	1033179	0.440043	0.507701	0.678239	na	na	na
708	SMa0559	-	4-carboxymuconolactone decarboxylase, putative	297012	297791	0.437999	0.828813	0.892869	na	na	na
2219	SMa1734	-	conserved hypothetical protein	979854	978754	0.424519	0.81043	1.04166	na	na	na
6632	SMc04030	-	HYPOTHETICAL TRANSMEMBRANE PROTEIN	3033287	3034282	0.417391	na	na	na	na	na
1145	SMc02161	-	PUTATIVE TRANSPORT TRANSMEMBRANE PROTEIN	534724	535959	0.414809	na	0.22784	na	na	na
3731	SMc01202	-	PUTATIVE LIPOPROTEIN	1727919	1727335	0.414697	0.615278	0.462766	na	na	na
2018	SMb21542	-	putative iron uptake ABC transporter permease protein	1072730	1074772	0.410977	0.564783	0.613002	na	na	na
6709	SMc03922	glgB1	PROBABLE 1,4-ALPHA-GLUCAN BRANCHING ENZYME (GLYCOGEN BRANCHING ENZYME) PROTEIN	3067709	3069919	0.410181	na	-0.143738	na	na	na
4214	SMc00475	alaS	ALANYL-TRNA LIGASE PROTEIN	1947938	1945275	0.41006	na	na	na	0.127257	0.204926
2182	SMa1706	-	hypothetical protein	963234	962812	0.409182	0.242874	na	na	na	na
3411	SMc02124	-	PUTATIVE NITRITE REDUCTASE PROTEIN	1585061	1586734	0.408819	na	na	na	na	na
2208	SMb20956	exoL	putative glucosyltransferase protein	1183261	1184472	0.408328	0.242755	0.355236	na	na	na
3127	SMb21641	paaX	putative regulator of phenylacetic acid degradation, ArsR family protein	1669954	1669034	0.408212	na	na	na	na	na
778	SMa0617	fixP3	FixP3 cytochrome c oxidase membrane anchored subunit	329568	330449	0.407315	na	na	na	na	na
1322	SMc02255	qxtA	PUTATIVE QUINOL OXIDASE SUBUNIT I TRANSMEMBRANE PROTEIN	621169	619688	0.407186	na	na	na	na	na
964	SMa0745	groES2	groES2 chaperonin	401052	400756	0.405584	0.370947	0.279661	na	na	na
4760	SMc04195	TRm3	TRANSPOSASE FOR INSERTION SEQUENCE ELEMENT ISRM3	2181608	2182810	0.397916	na	na	na	na	na
1377	SMc02282	-	PUTATIVE COPPER-CONTAINING OXIDOREDUCTASE PROTEIN	655077	656426	0.394063	na	0.30015	na	na	na
1765	SMb21169	-	putative transcriptional regulator, arsR family protein	916402	916827	0.393385	na	na	na	na	na
872	SMb20483	-	putative catabolite repressor protein	499561	498491	0.392498	0.495262	0.479752	na	na	na
3461	SMc02101	rpsB	PROBABLE 30S RIBOSOMAL PROTEIN S2	1607757	1608524	0.390523	na	na	na	0.192171	0.198605
7086	SMc03114	TRm3	TRANSPOSASE FOR INSERTION SEQUENCE ELEMENT ISRM3	3224074	3222872	0.388965	na	na	na	na	na
6427	SMc00641	serA	PUTATIVE D-3-PHOSPHOGLYCERATE DEHYDROGENASE PROTEIN	2936821	2935226	0.388609	0.486097	0.338771	na	0.262432	0.261237
226	SMa0179	-	putative transcriptional activator	99317	98400	0.386153	-0.194353	na	na	na	na
933	SMc01129	lspA	PROBABLE LIPOPROTEIN SIGNAL PEPTIDASE TRANSMEMBRANE	419983	420483	0.385751	0.4201	0.562487	na	na	na
1629	SMc03070	zwf	GLUCOSE-6-PHOSPHATE 1-DEHYDROGENASE PROTEIN	770728	769253	0.383452	0.26907	0.339695	0.229639	0.485499	0.312766
4089	SMc00302	-	CONSERVED HYPOTHETICAL PROTEIN	1875001	1874621	0.381133	0.244534	na	na	na	na
5023	SMc01454	-	HYPOTHETICAL PROTEIN	2298402	2294698	0.380152	na	0.385891	na	na	na
3728	SMc01203	-	HYPOTHETICAL TRANSMEMBRANE PROTEIN	1727201	1726614	0.379858	0.47307	0.504268	na	na	na
3242	SMc01256	sda	PROBABLE L-SERINE DEHYDRATASE PROTEIN	1519212	1520612	0.378842	0.400468	na	na	na	na
774	SMb20425	-	putative transcriptional regulator protein	440784	440290	0.37857	na	na	na	na	na
8019	SMc04091	htpX	PUTATIVE PROTEASE TRANSMEMBRANE PROTEIN	3634123	3633164	0.376615	na	na	na	na	na
96	SMc02562	pckA	PHOSPHOENOLPYRUVATE CARBOXYKINASE PROTEIN	52483	54093	0.375007	na	na	na	na	na
777	SMa0616	fixQ3	FixQ3 nitrogen fixation protein	329407	329577	0.373523	na	na	na	na	na
3406	SMc01052	-	CONSERVED HYPOTHETICAL PROTEIN	1583036	1582449	0.373237	na	na	na	na	na
7114	SMc03104	hemA	PROBABLE 5-AMINOLEVULINIC ACID SYNTHASE (DELTA-AMINOLEVULINATE SYNTHASE) (DELTA-ALA SYNTHETASE) PROTEIN	3238507	3237290	0.372645	0.27197	0.289593	0.215878	na	na
963	SMa0744	groEL2	groEL2 chaperonin	400680	399043	0.372346	0.427791	0.283928	0.254843	0.0409415	0.179039
2181	SMc00092	cysH	PROBABLE PHOSPHOADENOSINE PHOSPHOSULFATE REDUCTASE PAPS REDUCTASE	1038146	1037349	0.370625	0.221407	0.127337	na	na	na
2017	SMc00980	-	HYPOTHETICAL PROTEIN	958445	957420	0.368501	na	na	na	na	na
3759	SMc01195	-	PUTATIVE PARTIAL TRANSPOSASE PROTEIN	1735546	1735136	0.366691	na	na	na	na	na
2860	SMa2219	-	probable decarboxylase	1242938	1243531	0.366345	0.289315	na	na	na	na
1139	SMc02163	pgi	PROBABLE GLUCOSE-6-PHOSPHATE ISOMERASE PROTEIN	532370	530745	0.366029	na	0.291574	na	na	na
6721	SMc03928	-	CONSERVED HYPOTHETICAL PROTEIN	3077229	3078305	0.359703	na	na	na	na	na
2171	SMb20941	exsA	msbA-like saccharide exporting ABC transporter protein, consisting of ATP-binding and permease domains	1167617	1165803	0.357275	na	na	na	na	na
5984	SMc02344	-	PUTATIVE PERIPLASMIC BINDING PROTEIN	2768305	2767271	0.357246	0.124994	na	na	na	na
724	SMc00378	-	PUTATIVE EXODEOXYRIBONUCLEASE PROTEIN	331801	333381	0.356094	na	na	na	na	na
5476	SMc01578	aatA	ASPARTATE AMINOTRANSFERASE A (TRANSAMINASE) PROTEIN	2517046	2515844	0.355245	0.241472	0.269808	na	0.245413	0.219524
2411	SMb20892	gguC	putative conserved protein	1299938	1298943	0.355053	na	na	na	na	na
1669	SMa1291	-	Conserved hypothetical protein	703997	704974	0.353993	0.655802	0.677615	na	na	na
4118	SMc00521	-	CONSERVED HYPOTHETICAL PROTEIN	1893346	1893753	0.352336	na	na	na	na	na
5812	SMc01950	livM	PROBABLE HIGH-AFFINITY BRANCHED-CHAIN AMINO ACID TRANSPORT PERMEASE ABC TRANSPORTER PROTEIN	2672986	2671601	0.349804	na	na	na	na	na
3946	SMc00249	-	HYPOTHETICAL PROTEIN	1819746	1820051	0.349128	0.242642	0.161069	na	na	na
6736	SMc03935	-	CONSERVED HYPOTHETICAL PROTEIN	3085645	3086532	0.348404	na	0.201055	na	na	na
443	SMa0372	-	putative LysR-type regulator	200004	199105	0.346483	0.169442	na	na	na	na
1339	SMc02264	-	HYPOTHETICAL TRANSMEMBRANE PROTEIN	629624	630016	0.346107	na	na	na	na	na
6903	SMc03210	-	PUTATIVE TRANSCRIPTION REGULATOR PROTEIN	3175412	3174933	0.346037	na	0.132123	na	na	na
1130	SMc02169	-	PUTATIVE ATP-BINDING ABC TRANSPORTER PROTEIN	526281	527063	0.346014	na	na	na	0.14608	0.172194
2405	SMc02387	-	HYPOTHETICAL TRANSMEMBRANE PROTEIN	1142709	1142389	0.345499	na	na	na	na	na
360	SMa0298	-	putative ABC transporter	164855	163041	0.345251	na	na	na	na	na
8050	SMc02796	rho	PROBABLE TRANSCRIPTION TERMINATION FACTOR RHO PROTEIN	3652427	3651162	0.343858	na	na	na	0.125516	0.154584
2155	SMa1693	-	hypothetical protein	954910	954329	0.343013	na	na	na	na	na
1895	SMc00933	-	CONSERVED HYPOTHETICAL PROTEIN	892969	892736	0.342575	na	na	na	na	na
5152	SMc01855	-	HYPOTHETICAL TRANSMEMBRANE PROTEIN	2359114	2358575	0.34151	na	na	na	na	na
2027	SMa1619	-	putative integrase/recombinase	902343	903257	0.34132	na	na	na	na	na
7734	SMc03820	-	PUTATIVE TRANSCRIPTION REGULATOR PROTEIN	3487437	3486754	0.341142	na	0.185735	na	na	na
3477	SMc02093	lpxD	PROBABLE UDP-3-O-3-HYDROXYMYRISTOYL GLUCOSAMINE N-ACYLTRANSFERASE PROTEIN	1616710	1617774	0.340426	na	na	na	na	na
3452	SMc02106	-	CONSERVED HYPOTHETICAL PROTEIN	1604180	1603761	0.337883	na	na	na	0.0846115	na
1749	SMb21157	-	putative translation initiation inhibitor protein	901228	901617	0.336436	na	-0.155169	na	na	na
2549	SMc02556	-	CONSERVED HYPOTHETICAL PROTEIN	1206566	1206297	0.335824	0.285616	na	na	na	na
7770	SMc03834	pcbD	PUTATIVE PTERIN-4-ALPHA-CARBINOLAMINE DEHYDRATASE PROTEIN	3501027	3500713	0.33522	na	0.322531	na	na	na
119	SMc02575	hslV	PROBABLE HEAT SHOCK PROTEIN	61537	62094	0.332793	0.394581	0.366976	0.307048	na	na
6571	SMc04006	-	HYPOTHETICAL TRANSMEMBRANE PROTEIN	3001885	3001448	0.332643	na	0.322822	na	na	na
7643	SMc03773	-	CONSERVED HYPOTHETICAL PROTEIN	3439793	3440425	0.332089	-0.200848	na	na	na	na
3013	SMc01357	-	HYPOTHETICAL TRANSMEMBRANE PROTEIN	1426831	1426986	0.331172	na	na	na	na	na
1735	SMc00800	-	HYPOTHETICAL TRANSMEMBRANE PROTEIN	820273	819830	0.330862	na	na	na	na	na
4466	SMc04234	csp4	PUTATIVE COLD SHOCK-LIKE TRANSCRIPTION REGULATOR PROTEIN	2061342	2061554	0.330594	0.619685	1.15102	0.211911	0.423611	0.396834
4845	SMc04318	csp1,cspA1	COLD SHOCK TRANSCRIPTION REGULATOR PROTEIN	2221919	2222128	0.327897	0.204016	-0.383948	na	na	na
6186	SMc04458	secA	PROBABLE PREPROTEIN TRANSLOCASE SECA SUBUNIT	2833884	2836595	0.326787	na	na	na	0.0858708	na
2058	SMb21563	-	putative transcriptional regulator protein	1103343	1102978	0.326716	0.758796	0.680276	na	na	na
3333	SMc01027	kdsA	PROBABLE 2-DEHYDRO-3-DEOXYPHOSPHOOCTONATE ALDOLASE PROTEIN	1552470	1553312	0.325906	na	na	na	0.172727	na
5963	SMc02045	-	PUTATIVE OXIDOREDUCTASE PROTEIN	2749203	2750135	0.325881	na	0.352147	na	na	na
5201	SMc01573	-	CONSERVED HYPOTHETICAL PROTEIN	2381386	2381048	0.325845	na	-0.280194	na	0.0833973	na
7859	SMc03877	-	CONSERVED HYPOTHETICAL PROTEIN	3545026	3542246	0.324297	0.530908	0.60154	0.175495	0.242321	0.333498
8012	SMc04089	-	CONSERVED HYPOTHETICAL PROTEIN	3631524	3629899	0.323849	na	0.143894	na	na	na
2959	SMc01931	-	CONSERVED HYPOTHETICAL TRANSMEMBRANE PROTEIN	1397057	1397443	0.32351	0.252023	0.240002	na	na	na
7092	SMc03112	metH	PROBABLE 5-METHYLTETRAHYDROFOLATE--HOMOCYSTEINE METHYLTRANSFERASE (METHIONINE SYNTHASE, VITAMIN-B12 DEPENDENT ISOZYME) PROTEIN	3229127	3225354	0.322839	0.289812	na	0.252051	0.360818	0.326618
2594	SMc00555	cvpA	PUTATIVE COLICIN V PRODUCTION HOMOLOG TRANSMEMBRANE PROTEIN	1225899	1225300	0.322438	na	0.17966	na	na	na
2183	SMa1709	-	hypothetical protein	963623	963225	0.320468	0.507527	0.415125	na	na	na
7696	SMc03802	-	CONSERVED HYPOTHETICAL PROTEIN	3467503	3468183	0.320356	0.299935	na	na	na	na
1112	SMa0829	nifK	NifK nitrogenase Fe-Mo beta chain	456142	457683	0.318833	0.427244	0.494877	na	na	na
7816	SMc03858	pheAa	PUTATIVE CHORISMATE MUTASE PROTEIN	3524020	3524355	0.318739	na	na	na	0.0964528	na
5879	SMc01975	-	PUTATIVE TRANSCRIPTION REGULATOR PROTEIN	2699551	2700267	0.318611	0.415122	0.611806	na	na	na
3871	SMc00951	-	HYPOTHETICAL TRANSMEMBRANE PROTEIN	1777786	1779600	0.31853	na	0.289357	na	na	na
257	SMa0203	-	putative ABC transporter	112586	111288	0.318426	na	na	na	na	na
2161	SMb20935	exsI	putative transcriptional regulator protein	1161143	1160892	0.318242	na	0.758429	na	na	0.333802
1545	SMa1162	-	Conserved hypothetical protein	637432	636581	0.317974	na	na	na	na	na
7870	SMc03880	-	CONSERVED HYPOTHETICAL PROTEIN	3547948	3548526	0.316291	na	na	na	na	na
2468	SMc02659	relA	PUTATIVE GTP PYROPHOSPHOKINASE (ATP:GTP 3'-PYROPHOSPHOTRANSFERASE) PROTEIN	1164419	1166644	0.315534	na	0.13927	na	na	na
3526	SMc02077	xthA2	PUTATIVE EXODEOXYRIBONUCLEASE III PROTEIN	1638966	1638175	0.314815	na	na	na	na	na
301	SMc04152	-	HYPOTHETICAL PROTEIN	114969	115574	0.314172	0.32245	na	na	na	na
485	SMc02867	-	PUTATIVE MULTIDRUG-EFFLUX SYSTEM TRANSMEMBRANE PROTEIN	223053	219907	0.312	na	0.141718	0.244659	0.366091	na
3848	SMc00942	-	CONSERVED HYPOTHETICAL PROTEIN	1769883	1769641	0.311842	0.210676	0.217497	na	na	na
3868	SMc00950	-	PUTATIVE SIGNAL PEPTIDE PROTEIN	1777466	1776837	0.311594	na	0.490602	0.18404	na	0.26273
7323	SMc03239	ppa	PROBABLE INORGANIC PYROPHOSPHATASE PROTEIN	3348267	3347734	0.310907	na	na	0.0509107	0.145213	0.236507
1487	SMc03001	-	PUTATIVE PERMEASE ABC TRANSPORTER PROTEIN	698751	699755	0.310877	na	na	na	na	na
801	SMb20446	uxuA	putative D-mannonate dehydratase protein	457381	458589	0.309271	na	na	na	na	na
7887	SMc03887	-	PUTATIVE AMINO ACID EFFLUX PROTEIN	3554360	3555007	0.30734	na	na	na	na	na
3377	SMc01048	nrfA	PROBABLE RNA BINDING PROTEIN	1577148	1577369	0.306626	0.149595	na	na	na	na
7111	SMc03105	dxr	PROBABLE 1-DEOXY-D-XYLULOSE 5-PHOSPHATE REDUCTOISOMERASE PROTEIN	3235946	3237121	0.306572	na	na	na	na	na
2425	SMc02461	-	CONSERVED HYPOTHETICAL PROTEIN	1147928	1147632	0.305959	na	0.322604	na	na	na
1135	SMc02165	pyrE	PROBABLE OROTATE PHOSPHORIBOSYLTRANSFERASE PROTEIN	528931	529629	0.305	na	0.510626	0.133174	0.187135	0.26667
3042	SMb20599	repB3	putative smb01f11-replication protein	1612756	1613817	0.304507	na	na	na	na	na
4128	SMc00513	-	PUTATIVE AMINO ACID-BINDING PERIPLASMIC PROTEIN	1899714	1900802	0.302586	na	na	na	na	na
608	SMa0473	-	conserved hypothetical protein	258530	258823	0.301785	na	0.248513	na	na	na
1852	SMc00913	groEL1	60 KD CHAPERONIN A PROTEIN	870772	869135	0.30153	0.389943	0.211588	0.224285	0.0963246	na
6496	SMc03975	-	PUTATIVE TRANSCRIPTION REGULATOR PROTEIN	2971178	2972119	0.300827	0.648149	0.699763	na	na	na
1197	SMb20824	-	putative membrane protein, slightly similar to carrier proteins	615858	613522	0.300281	na	na	na	na	na
3412	SMc02123	-	CONSERVED HYPOTHETICAL PROTEIN	1586752	1587252	0.299751	na	na	na	na	na
1557	SMb21133	-	putative sulfate uptake ABC transporter periplasmic solute-binding protein precursor, similar to Y11244	772916	771891	0.299034	0.138427	na	0.432248	0.342034	na
111	SMc02568	hisE	PROBABLE PHOSPHORIBOSYL-ATP PYROPHOSPHATASE PROTEIN	57844	57521	0.298278	na	na	na	na	na
3547	SMc02064	serS	PROBABLE SERYL-TRNA SYNTHETASE (SERINE--TRNA LIGASE) PROTEIN	1653130	1654413	0.297474	0.497942	0.664585	na	na	-0.30619
5018	SMc01453	TRm22	PROBABLE TRANSPOSASE PROTEIN	2293220	2294383	0.297277	na	na	na	na	na
2940	SMc01917	nuoE1	NADH DEHYDROGENASE I CHAIN E PROTEIN	1381334	1382161	0.297121	na	0.325269	0.127436	na	na
1400	SMa1033	-	hypothetical protein	569810	570190	0.29712	0.247458	na	na	na	na
2622	SMc00570	-	PUTATIVE OXIDOREDUCTASE PROTEIN	1240335	1239292	0.297086	na	na	na	na	na
6708	SMc04460	glgP	PROBABLE GLYCOGEN PHOSPHORYLASE PROTEIN	3065247	3067712	0.296316	na	na	na	0.129788	na
808	SMc00416	-	CONSERVED HYPOTHETICAL PROTEIN	365580	366509	0.29579	0.470918	0.588572	na	na	na
36	SMb20021	-	putative transcriptional regulator protein	29540	30010	0.295226	na	na	na	na	na
2999	SMc01365	rnr	PUTATIVE EXORIBONUCLEASE II PROTEIN	1416994	1414625	0.295057	na	na	na	na	na
3647	SMc01231	gyrA	PROBABLE DNA GYRASE SUBUNIT A PROTEIN	1691298	1694093	0.294629	na	na	na	0.125877	na
6596	SMc04017	omp10	PROBABLE OUTER MEMBRANE LIPOPROTEIN	3014193	3014561	0.294235	0.319644	0.310942	na	na	na
879	SMb20486	-	putative sugar ABC transporter permease protein	502455	503456	0.29375	0.185476	na	na	na	na
5109	SMc01875	lpxC	PROBABLE UDP-3-O-3-HYDROXYMYRISTOYL N-ACETYLGLUCOSAMINE DEACETYLASE PROTEIN	2333985	2333017	0.293594	0.717242	na	na	na	na
4507	SMc04248	-	HYPOTHETICAL TRANSMEMBRANE PROTEIN	2073326	2073901	0.293516	na	na	na	na	na
657	SMc00349	lepA	PROBABLE GTP-BINDING PROTEIN MEMBRANE	305448	303622	0.29349	na	na	0.198204	0.170178	na
3447	SMc02109	clpA	PROBABLE ATP-DEPENDENT CLP PROTEASE ATP-BINDING SUBUNIT PROTEIN	1599831	1602347	0.293068	na	0.249468	na	na	na
3140	SMc01310	rpsJ	PROBABLE 30S RIBOSOMAL PROTEIN S10	1478593	1478901	0.292868	na	na	na	0.12287	0.201293
3155	SMc01299	rplN	PROBABLE 50S RIBOSOMAL PROTEIN L14	1484006	1484374	0.292402	na	na	na	0.151041	0.227423
5494	SMc01586	-	HYPOTHETICAL TRANSMEMBRANE PROTEIN	2521351	2521776	0.292336	na	na	na	na	na
2632	SMc00574	fabF	PROBABLE 3-OXOACYL-ACYL-CARRIER-PROTEIN SYNTHASE II	1243255	1244520	0.292273	na	na	na	0.172686	na
3449	SMc02107	-	HYPOTHETICAL UNKNOWN TRANSMEMBRANE PROTEIN	1603136	1603507	0.292175	na	na	na	na	na
1044	SMa0783	-	conserved hypothetical protein	425934	426203	0.291951	na	na	na	na	na
2037	SMc00972	dxs	PROBABLE 1-DEOXYXYLULOSE-5-PHOSPHATE SYNTHASE PROTEIN	969787	967850	0.291182	na	na	na	na	na
7817	SMc03859	rpsP	PROBABLE 30S RIBOSOMAL PROTEIN S16	3524394	3524768	0.290784	-0.119264	0.443003	na	0.130796	0.245974
1528	SMa1151	-	Conserved hypothetical protein	628821	628366	0.290705	-0.344951	na	na	na	na
3111	SMb21631	nspC	putative carboxynorspermidine decarboxylase protein	1660132	1659035	0.290375	-0.166702	0.20755	-0.208121	na	0.300097
2953	SMc01925	nuoL	PROBABLE NADH DEHYDROGENASE I CHAIN L TRANSMEMBRANE PROTEIN	1389145	1391139	0.290351	0.208736	-0.169206	na	na	na
6155	SMc02435	hemK1	PUTATIVE METHYLTRANSFERASE PROTEIN	2818995	2818114	0.290287	0.482939	na	na	na	na
2961	SMc01933	-	CONSERVED HYPOTHETICAL PROTEIN	1398104	1397889	0.289847	na	0.334215	na	na	na
1539	SMb21119	gntK	putative gluconokinase protein	758907	759380	0.289503	na	na	na	na	na
304	SMa0247	-	hypothetical protein	137290	138486	0.289349	na	na	0.40982	0.232487	0.333157
6506	SMc03979	gap	PROBABLE GLYCERALDEHYDE 3-PHOSPHATE DEHYDROGENASE PROTEIN	2975447	2976457	0.289061	0.0721887	0.209533	-0.0874104	na	0.19749
1891	SMa1501	-	Hypothetical protein	829269	828355	0.28867	na	na	na	na	na
63	SMc02765	trpA	PROBABLE TRYPTOPHAN SYNTHASE ALPHA CHAIN PROTEIN	29274	30113	0.288317	na	na	na	na	na
4072	SMc00294	-	PROBABLE AMINOTRANSFERASE PROTEIN	1867491	1866274	0.287351	na	na	na	na	na
5421	SMc01554	-	HYPOTHETICAL PROTEIN	2494177	2496132	0.287343	na	na	na	na	na
2595	SMc00556	radA	PUTATIVE DNA REPAIR PROTEIN	1227431	1225968	0.285652	na	na	na	na	na
5528	SMc02683	-	CONSERVED HYPOTHETICAL PROTEIN	2532239	2533033	0.285211	na	na	na	na	na
3835	SMc00937	trkH	PROBABLE TRK SYSTEM POTASSIUM UPTAKE TRANSMEMBRANE PROTEIN	1765694	1767148	0.285103	0.298688	na	na	na	na
2563	SMc02550	-	CONSERVED HYPOTHETICAL PROTEIN	1210660	1211142	0.284801	na	0.393529	na	na	na
4410	SMc04213	dgkA	DIACYLGLYCEROL KINASE PROTEIN	2042111	2041698	0.284786	na	na	na	na	na
3664	SMc01224	trxB	PROBABLE THIOREDOXIN REDUCTASE PROTEIN	1701133	1700159	0.284666	0.411611	0.271566	na	0.136534	na
70	SMc02762	TRm22	PROBABLE TRANSPOSASE PROTEIN	32788	33951	0.284247	na	na	na	na	na
7312	SMc03234	-	HYPOTHETICAL TRANSMEMBRANE PROTEIN	3342722	3344359	0.28395	na	0.338675	na	na	na
1733	SMc00799	-	HYPOTHETICAL TRANSMEMBRANE PROTEIN	819719	819147	0.283571	0.323331	0.322456	na	na	na
3736	SMc01200	-	HYPOTHETICAL TRANSMEMBRANE PROTEIN	1728992	1728411	0.283541	0.129476	na	na	na	na
3522	SMc02079	-	PUTATIVE OUTER MEMBRANE PROTEIN	1635650	1636939	0.283255	0.538496	0.786164	na	na	na
3056	SMc01336	rne	PROBABLE RIBONUCLEASE E PROTEIN	1444408	1441634	0.282849	na	na	na	0.170918	na
7821	SMc03861	trmD	PROBABLE TRNA GUANINE-N1-METHYLTRANSFERASE PROTEIN	3525478	3526200	0.282232	na	na	na	na	na
2910	SMa2257	-	possible integrase-like protein	1264010	1265167	0.281121	na	na	na	na	na
6261	SMc00712	-	CONSERVED HYPOTHETICAL TRANSMEMBRANE PROTEIN	2867926	2868939	0.281062	na	na	na	na	na
1583	SMb21223	nodP2	putative sulfate adenylyltransferase subunit 2 protein	786637	787536	0.28053	na	na	na	na	na
2619	SMa2011	-	Hypothetical protein	1138651	1138977	0.280453	na	na	na	na	na
2075	SMa1641	-	probable NreB protein	914013	915335	0.280108	na	na	na	na	na
629	SMc00341	-	HYPOTHETICAL TRANSMEMBRANE PROTEIN	298068	297739	0.279961	na	na	na	na	na
2703	SMc00603	-	PUTATIVE OXIDOREDUCTASE PROTEIN	1275094	1274330	0.279239	0.106219	na	na	na	na
5096	SMc01880	panC	PROBABLE PANTOATE--BETA-ALANINE LIGASE PROTEIN	2326877	2326002	0.278909	na	na	0.202122	na	na
3164	SMc01292	rpsE	PROBABLE 30S RIBOSOMAL PROTEIN S5	1487084	1487653	0.277735	na	0.249731	na	0.100776	0.183602
7199	SMc02510	fur	PROBABLE FERRIC UPTAKE REGULATION PROTEIN	3283807	3283379	0.276875	0.181504	na	na	na	na
1609	SMc03061	aglE	ALPHA-GLUCOSIDES-BINDING PERIPLASMIC ABC TRANSPORTER PROTEIN	757756	759132	0.276664	na	na	na	na	na
2841	SMa2197	-	putative ABC transporter, permease	1231826	1230912	0.276567	na	na	na	na	na
4528	SMc04259	-	PUTATIVE PERIPLASMIC BINDING ABC TRANSPORTER SIGNAL PEPTIDE PROTEIN	2088982	2087747	0.276142	na	na	na	na	na
4980	SMc01437	-	PUTATIVE ACETYL TRANSFERASE PROTEIN	2281776	2282351	0.275582	0.363157	0.412814	na	na	na
2035	SMc00974	-	PUTATIVE RNA METHYLTRANSFERASE PROTEIN	967046	965799	0.27549	na	na	na	na	na
964	SMc01116	olsA	PUTATIVE ACYLTRANSFERASE TRANSMEMBRANE PROTEIN	438442	439320	0.275122	0.159723	na	na	na	na
2046	SMc00967	-	CONSERVED HYPOTHETICAL PROTEIN	973353	973754	0.274108	na	na	na	na	na
5556	SMc02695	-	PUTATIVE GTP-BINDING PROTEIN	2544576	2545679	0.274029	na	na	na	0.184273	na
6283	SMc00702	-	HYPOTHETICAL SIGNAL PEPTIDE PROTEIN	2877578	2876586	0.273938	na	na	na	na	na
6761	SMc02976	-	PUTATIVE TRANSCRIPTION REGULATOR PROTEIN	3098518	3098015	0.273706	0.437731	0.454184	na	na	na
851	SMc01164	-	CONSERVED HYPOTHETICAL PROTEIN	386778	385924	0.27369	na	0.189222	na	na	na
2935	SMc01912	nuoA1	NADH DEHYDROGENASE I CHAIN A PROTEIN	1378259	1378624	0.273628	na	0.456481	na	na	na
3300	SMc01010	thrS	PROBABLE THREONYL-TRNA SYNTHETASE PROTEIN	1534693	1536678	0.273101	na	0.297073	na	na	na
4202	SMc00480	icd	PROBABLE ISOCITRATE DEHYDROGENASE [NADP] PROTEIN	1937089	1938303	0.272736	0.180211	na	na	na	na
76	SMc02758	-	PUTATIVE NUCLEOTIDYL TRANSFERASE PROTEIN	41967	41236	0.272659	na	na	na	na	na
3036	SMc01346	aat	PROBABLE LEUCYL/PHENYLALANYL-TRNA--PROTEIN TRANSFERASE	1435037	1434423	0.272656	0.314481	na	na	na	na
2908	SMc01908	-	PUTATIVE TRANSCRIPTION REGULATOR PROTEIN	1370745	1370272	0.272626	na	0.467669	na	na	na
54	SMc02770	-	CONSERVED HYPOTHETICAL PROTEIN	24435	25709	0.272134	na	0.256318	na	na	na
110	SMc02567	coaA	PROBABLE PANTOTHENATE KINASE PROTEIN	57524	56529	0.270533	na	na	na	na	na
3813	SMc01174	cysK2	PROBABLE CYSTEINE SYNTHASE A (O-ACETYLSERINE SULFHYDRYLASE A) PROTEIN	1755660	1756745	0.270027	0.174122	0.214797	na	0.153317	na
2686	SMa2055	-	hypothetical protein	1161208	1161459	0.269301	0.651557	0.709072	na	na	na
5779	SMc01832	ureE	PUTATIVE UREASE ACCESSORY PROTEIN	2658380	2657916	0.26927	na	na	na	na	na
1265	SMb21025	-	hypothetical exported protein	647810	647391	0.26749	na	na	na	na	na
1749	SMa1358	-	Hypothetical protein	744763	745287	0.267416	na	0.449114	na	na	na
6927	SMc03144	-	HYPOTHETICAL PROTEIN	3185567	3186766	0.267136	na	na	na	na	na
6226	SMc00727	hbdA	PROBABLE 3-HYDROXYBUTYRYL-COA DEHYDROGENASE PROTEIN	2852633	2853505	0.26662	na	na	na	na	na
2921	SMb20751	-	putative 3-hydroxyisobutyrate dehydrogenase protein	1541235	1540339	0.266588	na	na	na	na	na
1099	SMc01702	-	PUTATIVE OXIDOREDUCTASE PROTEIN	510897	509911	0.26585	na	na	na	na	na
7741	SMc03823	leuC	PROBABLE 3-ISOPROPYLMALATE DEHYDRATASE LARGE SUBUNIT PROTEIN	3490343	3488934	0.265488	na	na	na	0.211512	na
2937	SMc01914	nuoC1	NADH DEHYDROGENASE I CHAIN C PROTEIN	1379211	1379816	0.26532	0.10828	na	na	na	na
3409	SMc01053	cysG	PROBABLE SIROHEME SYNTHASE PROTEIN	1583260	1584717	0.265048	na	na	na	na	na
3623	SMc01239	-	HYPOTHETICAL/UNKNOWN TRANSMEMBRANE PROTEIN	1680022	1679864	0.264964	na	0.464462	na	na	na
289	SMa0232	-	hypothetical protein	128613	129278	0.264872	na	0.296387	0.146126	na	na
2213	SMb20961	exoP	protein tyrosine kinase, MPA1 family, involved in succinoglycan chain-length determination	1188398	1190758	0.264846	0.612778	0.401072	na	na	na
428	SMa0360	-	putative transposase	194391	193804	0.264829	0.0792218	na	na	na	na
3595	SMc02047	gcvT	PROBABLE AMINOMETHYLTRANSFERASE (GLYCINE CLEAVAGE SYSTEM T PROTEIN)	1674761	1673622	0.264572	na	0.406826	na	na	na
5106	SMc01876	-	HYPOTHETICAL TRANSMEMBRANE PROTEIN	2332750	2331884	0.26419	0.248013	na	na	na	na
961	SMc01117	rimI	PUTATIVE ACETYLTRANSFERASE PROTEIN	437819	438322	0.263262	na	na	na	na	na
2996	SMc01368	-	PUTATIVE TRANSPORT TRANSMEMBRANE PROTEIN	1413407	1412223	0.263239	na	na	na	na	na
563	SMb20302	-	CONSERVED HYPOTHETICAL PROTEIN	310281	310120	0.263014	na	na	na	na	na
1131	SMc02167	-	CONSERVED HYPOTHETICAL PROTEIN	527060	527680	0.262599	na	0.303626	na	0.19082	0.262722
3807	SMc01176	-	CONSERVED HYPOTHETICAL PROTEIN	1754348	1754109	0.262595	0.618618	na	na	na	na
609	SMc00333	aroA	PUTATIVE 3-PHOSPHOSHIKIMATE 1-CARBOXYVINYLTRANSFERASE PROTEIN	286978	288345	0.262411	na	na	na	na	na
870	SMc01155	ubiE	PROBABLE UBIQUINONE/MENAQUINONE BIOSYNTHESIS METHYLTRANSFERASE PROTEIN	396064	395252	0.261861	na	na	na	0.32425	na
4419	SMc04218	-	PUTATIVE TRANSPORT TRANSMEMBRANE PROTEIN	2046006	2045245	0.261658	na	na	na	na	na
7301	SMc03228	-	CONSERVED HYPOTHETICAL PROTEIN	3337227	3336934	0.259899	na	na	0.0683804	0.262423	na
5793	SMc01939	ureB	UREASE BETA SUBUNIT PROTEIN	2663841	2663536	0.259874	na	na	na	na	na
7287	SMc02466	sdhB	PROBABLE SUCCINATE DEHYDROGENASE IRON-SULFUR PROTEIN	3331609	3330830	0.259773	na	0.190901	na	na	na
997	SMc01101	def1	PROBABLE POLYPEPTIDE DEFORMYLASE PROTEIN	455537	456073	0.259737	na	na	na	na	na
6656	SMc04043	-	CONSERVED HYPOTHETICAL PROTEIN	3047714	3046833	0.259584	na	na	na	na	na
1627	SMc03068	edd	PHOSPHOGLUCONATE DEHYDRATASE PROTEIN	768454	766634	0.259559	na	0.509081	0.261654	0.403461	0.307886
2969	SMc01935	-	HYPOTHETICAL TRANSMEMBRANE PROTEIN	1400248	1401474	0.259216	na	na	na	na	na
2897	SMc01905	lon	PROBABLE ATP-DEPENDENT PROTEASE LA PROTEIN	1364751	1367171	0.258891	na	na	na	0.0831495	na
2908	SMa2253	-	conserved hypothetical protein	1263295	1263672	0.258324	na	0.344704	na	na	na
7753	SMc03829	-	PUTATIVE TRANSPORT SYSTEM PERMEASE ABC TRANSPORTER PROTEIN	3496302	3495451	0.258215	na	na	na	na	na
2685	SMc00593	-	CONSERVED HYPOTHETICAL PROTEIN	1267198	1266686	0.257736	na	-0.271217	na	na	na
5068	SMc01471	senC	PUTATIVE CYTOCHROME C OXIDASE ASSEMBLY FACTOR TRANSMEMBRANE PROTEIN	2318496	2319095	0.257721	na	-0.26044	na	-0.41327	na
2339	SMa1803	-	TRm2011-2a transposase	1024900	1024493	0.257472	0.16714	na	na	na	na
1405	SMa1043	-	hypothetical protein	573878	574162	0.25745	na	na	na	na	na
508	SMc02880	-	CONSERVED HYPOTHETICAL PROTEIN	237178	236267	0.257344	na	na	na	na	na
1628	SMc03069	pgl	6-PHOSPHOGLUCONOLACTONASE PROTEIN	769244	768546	0.255205	0.364213	0.402568	0.191233	0.450685	0.410405
2020	SMc00979	-	HYPOTHETICAL TRANSMEMBRANE PROTEIN	958741	959154	0.254568	-0.161752	na	na	na	na
1971	SMc00856	-	CONSERVED HYPOTHETICAL TRANSMEMBRANE PROTEIN	930801	930992	0.25426	na	na	na	na	na
112	SMc02569	hisF	PROBABLE CYCLASE PROTEIN	58685	57909	0.253497	0.173347	na	na	na	na
1043	SMa0781	-	conserved hypothetical protein	425462	425911	0.253376	na	na	na	na	na
491	SMb20259	-	putative dihydrodipicolinate synthase protein	264068	265030	0.253353	na	na	na	0.101765	na
2105	SMc00072	-	HYPOTHETICAL PEROXIREDOXIN PROTEIN	1002074	1001589	0.253129	na	0.125837	na	na	0.159924
4936	SMc01414	-	HYPOTHETICAL PROTEIN	2264580	2263348	0.253119	na	na	na	na	na
4237	SMc00468	-	CONSERVED HYPOTHETICAL PROTEIN	1956916	1957452	0.252967	na	na	na	na	na
2927	SMb20755	pccB	putative propionyl-CoA carboxylase beta chain protein	1545196	1546728	0.252633	na	na	na	na	na
6767	SMc02978	-	CONSERVED HYPOTHETICAL PROTEIN	3099540	3100646	0.252434	na	na	na	na	na
5911	SMc02019	-	PUTATIVE PERMEASE ABC TRANSPORTER PROTEIN	2723370	2722366	0.252263	0.477464	0.672992	na	na	na
286	SMa0229	-	hypothetical protein	128085	128507	0.251676	0.135579	na	na	na	na
2617	SMc00567	rpsR	PUTATIVE 30S RIBOSOMAL PROTEIN S18	1238114	1237866	0.251189	na	na	na	na	na
2805	SMb20682	iclR	putative acetate operon repressor IclR protein	1484422	1485243	0.250642	0.693115	0.817895	na	na	na
1264	SMc02227	fadB	PUTATIVE FATTY OXIDATION COMPLEX ALPHA SUBUNIT	590113	587900	0.250503	0.406605	na	na	na	na
3415	SMc02122	fpr	PROBABLE FERREDOXIN--NADP REDUCTASE PROTEIN	1587398	1588210	0.250033	0.241121	na	na	0.281177	0.390221
2920	SMb20750	-	putative dehydrogense, possibly gluconate 5-dehydrogenase protein	1539559	1540308	0.249099	na	na	na	na	na
5729	SMc01500	smoS	PROBABLE SORBITOL DEHYDROGENASE (L-IDITOL 2-DEHYDROGENASE) PROTEIN	2630149	2629376	0.248786	na	na	na	0.207357	0.239973
1737	SMa1349	-	Putative GntR-family transcriptional regulator	738836	738144	0.248578	na	na	na	na	na
2960	SMc01932	-	CONSERVED HYPOTHETICAL PROTEIN	1397895	1397530	0.247875	0.216678	na	na	na	na
745	SMb20412	-	CONSERVED HYPOTHETICAL PROTEIN	427137	426973	0.247765	na	na	na	na	na
4071	SMc00293	thrA	PROBABLE HOMOSERINE DEHYDROGENASE PROTEIN	1866193	1864871	0.247453	na	0.389936	na	0.234266	na
1404	SMa1041	-	putative copper oxidase, possibly exported	573346	573858	0.247443	na	na	na	na	0.351446
2663	SMb21487	cyoA	putative cytochrome o ubiquinol oxidase chain II protein	1408291	1409451	0.247382	na	na	na	-0.210428	na
1222	SMb20834	rkpZ1	probable surface saccharide synthesis protein, possibly involved in chain-length determination	627036	625738	0.247213	0.262964	0.157567	na	na	na
115	SMc02573	-	HYPOTHETICAL TRANSMEMBRANE PROTEIN	60581	60108	0.246457	na	na	na	na	na
3378	SMc01049	hflX	PUTATIVE GTP-BINDING PROTEIN	1577376	1578773	0.245476	na	na	na	na	na
1884	SMc00896	-	PUTATIVE SULFITE BIOSYNTHESIS PROTEIN	887162	887980	0.244554	na	na	na	na	na
4080	SMc00298	map1	PUTATIVE METHIONINE AMINOPEPTIDASE PROTEIN	1870750	1871589	0.244232	na	na	na	na	na
1606	SMa1229	fixL	FixL Oxygen regulated histidine kinase	674898	673381	0.244071	na	na	na	na	na
574	SMc02911	-	CONSERVED HYPOTHETICAL PROTEIN	267141	267758	0.243521	-0.192644	na	na	na	na
6167	SMc02441	-	CONSERVED HYPOTHETICAL PROTEIN	2826118	2825690	0.243369	0.229367	na	na	na	na
2179	SMc00090	cysN	PUTATIVE SULFATE ADENYLATE TRANSFERASE CYSTEINE BIOSYNTHESIS PROTEIN	1036348	1034852	0.243018	na	na	na	na	0.158967
3593	SMc02049	gcvP	PROBABLE GLYCINE DEHYDROGENASE DECARBOXYLATING PROTEIN	1673243	1670379	0.242728	na	0.269243	0.177757	0.234533	0.309436
293	SMb20140	dapA2	putative dihydrodipicolinate synthase protein	154809	153928	0.24259	na	na	na	na	na
6178	SMc02448	mutT	PUTATIVE MUTATOR PROTEIN 7,8-DIHYDRO-8-OXOGUANINE-TRIPHOSPHATASE	2830481	2830074	0.242252	na	na	na	na	na
1711	SMb21295	-	putative small heat shock protein, hsp20 family	872163	871579	0.241622	0.346497	0.111144	na	na	na
7803	SMc03849	ccmC	PUTATIVE HEME EXPORTER C (CYTOCHROME C-TYPE BIOGENESIS PROTEIN) TRANSMEMBRANE	3515202	3515972	0.241113	na	na	na	na	na
6838	SMc03172	gltX	GLUTAMYL-TRNA SYNTHETASE PROTEIN	3133083	3134540	0.240931	na	na	na	0.452978	na
2841	SMc01795	-	PUTATIVE POLYSACCHARIDE SYNTHESIS/TRANSPORT TRANSMEMBRANE PROTEIN	1341498	1343636	0.240763	-0.232072	na	na	na	na
3156	SMc01298	rplX	PROBABLE 50S RIBOSOMAL PROTEIN L24	1484389	1484700	0.240561	na	0.225788	na	0.18086	0.197533
4724	SMc04185	-	PUTATIVE GLYCOSYLTRANSFERASE PROTEIN	2174240	2175082	0.240448	na	na	na	na	na
726	SMa0572	-	hypothetical protein	304557	304880	0.240049	0.332326	na	na	na	na
8036	SMc02804	leuS	PROBABLE LEUCYL-TRNA SYNTHETASE PROTEIN	3640898	3643528	0.240016	na	na	na	0.153748	0.230982
484	SMc02866	-	PUTATIVE TRANSCRIPTION REGULATOR PROTEIN	219845	219195	0.239987	na	na	na	na	na
811	SMb20452	-	CONSERVED HYPOTHETICAL PROTEIN	465268	465606	0.239321	0.266537	na	na	na	na
6306	SMc00691	xerD	PROBABLE INTEGRASE/RECOMBINASE DNA RECOMBINATION PROTEIN	2886349	2887284	0.239148	na	na	na	na	na
4088	SMc00301	-	CONSERVED HYPOTHETICAL PROTEIN	1874525	1874133	0.238494	0.253007	na	na	na	na
2388	SMa1851	-	Putative dehalogenase	1051368	1050700	0.238226	0.221705	na	na	na	na
1677	SMb21275	potC	putative spermidineputrescine ABC transporter permease protein	848979	849758	0.237759	0.283092	0.428911	na	na	na
6714	SMc03925	pgm	PROBABLE PHOSPHOGLUCOMUTASE (GLUCOSE PHOSPHOMUTASE) PROTEIN	3072749	3074377	0.237739	na	na	0.191627	na	na
3590	SMc02050	tig	PROBABLE TRIGGER FACTOR PROTEIN	1668617	1670092	0.237202	na	0.333833	0.102092	0.190519	0.285639
10	SMb20005	gst15	putative glutathione S-transferase protein	8289	8900	0.236389	na	-0.209505	na	na	na
497	SMa0412	-	hypothetical protein	224277	223861	0.236239	0.143682	0.296387	na	na	na
82	SMc02755	ahcY	PROBABLE ADENOSYLHOMOCYSTEINASE PROTEIN	47680	46280	0.235697	na	0.312376	na	0.199659	0.242588
2949	SMb20768	-	HYPOTHETICAL PROTEIN	1561319	1560378	0.235551	na	na	na	na	na
3107	SMc01323	secE	PUTATIVE PREPROTEIN TRANSLOCASE SECE SUBUNIT TRANSMEMBRANE	1460661	1460861	0.235284	na	na	na	na	na
2518	SMb21405	-	putative Isochorismatase protein	1336323	1336976	0.235137	0.228293	na	na	na	na
1117	SMc02176	cyaD1	PUTATIVE ADENYLATE CYCLASE TRANSMEMBRANE PROTEIN	520372	518501	0.234826	na	na	na	na	na
4323	SMc00166	-	PUTATIVE OXIDOREDUCTASE NAD PROTEIN	1999509	1998826	0.233797	na	na	na	na	na
3083	SMc01330	-	PUTATIVE TRANSCRIPTION REGULATOR PROTEIN	1454205	1453264	0.233727	na	na	na	na	na
2954	SMc01926	nuoM	PROBABLE NADH DEHYDROGENASE I CHAIN M TRANSMEMBRANE PROTEIN	1391139	1392650	0.233548	0.184083	na	na	na	na
6288	SMc00701	cobT	PROBABLE COBALAMIN BIOSYNTHESIS PROTEIN	2879785	2877890	0.233197	0.114449	0.111261	na	na	na
2669	SMb21688	-	HYPOTHETICAL PROTEIN	1412662	1412468	0.233	na	na	na	na	na
4012	SMc00278	-	PUTATIVE TRANSCRIPTION REGULATOR PROTEIN	1848133	1848615	0.232926	na	na	na	na	na
2955	SMc01927	nuoN	PROBABLE NADH DEHYDROGENASE I CHAIN N TRANSMEMBRANE PROTEIN	1392670	1394112	0.232634	na	na	na	na	na
4833	SMc04296	ftsZ2	CELL DIVISION PROTEIN FTSZ	2215156	2214116	0.232312	na	na	na	na	na
2304	SMc00058	mucR	TRANSCRIPTION REGULATOR PROTEIN	1091371	1091802	0.231733	0.23648	na	na	na	na
4352	SMc00155	aroF	PROBABLE DAHP SYNTHETASE PROTEIN	2013778	2012405	0.231532	na	0.291883	na	0.201565	0.260794
5667	SMc01531	kdgK	PUTATIVE 2-DEHYDRO-3-DEOXYGLUCONOKINASE PROTEIN	2601232	2602149	0.23137	na	na	na	na	na
8015	SMc04090	sun	HYPOTHETICAL SUN PROTEIN	3633014	3631752	0.23025	na	na	na	na	na
1655	SMb21259	-	hypothetical exported protein precursor	829812	830792	0.229364	na	na	na	na	na
2225	SMa1736	-	putative LysR-family transcriptional regulator	982265	981384	0.228973	na	na	na	na	na
3121	SMc01317	rpoB	PROBABLE DNA-DIRECTED RNA POLYMERASE BETA CHAIN PROTEIN	1464312	1468454	0.228827	na	0.310983	0.0623172	0.207674	0.194993
659	SMa0525	-	putative ABC-type iron transport system protein	282774	284579	0.228686	na	na	na	na	na
4131	SMc00510	-	HYPOTHETICAL PROTEIN	1902546	1903283	0.228594	na	na	na	na	na
2806	SMc01784	plsX	PUTATIVE FATTY ACID/PHOSPHOLIPID SYNTHESIS PROTEIN	1329299	1330342	0.228263	na	0.281563	na	na	na
6862	SMc03186	-	PUTATIVE TRANSCRIPTION REGULATOR PROTEIN	3150721	3151653	0.228135	na	na	na	na	na
2171	SMa1702	-	HYPOTHETICAL 21.7 KDA PROTEIN IN SYRB 5'REGION (ORF4)	959909	959316	0.228036	na	na	na	na	na
1974	SMc00855	glyQ	PROBABLE GLYCYL-TRNA SYNTHETASE ALPHA CHAIN PROTEIN	931119	932054	0.227703	na	0.271188	na	na	na
1738	SMc00801	-	HYPOTHETICAL TRANSMEMBRANE PROTEIN	820589	821245	0.226939	na	0.214476	na	na	na
1374	SMc02279	-	HYPOTHETICAL SIGNAL PEPTIDE PROTEIN	652921	653298	0.226889	na	na	na	na	na
6363	SMc00661	-	HYPOTHETICAL/UNKNOWN PROTEIN	2915736	2915858	0.226781	na	na	na	na	na
2101	SMc00017	thrB	PUTATIVE HOMOSERINE KINASE PROTEIN	999940	1000920	0.226442	0.183631	0.204307	na	na	na
272	SMc02605	soxG	PUTATIVE SARCOSINE OXIDASE GAMMA SUBUNIT PROTEIN	97915	97382	0.226165	na	na	na	na	na
2677	SMb21494	ocd	putative ornithine cyclodeaminase protein	1415494	1416561	0.226071	na	na	na	na	na
4132	SMc00509	-	HYPOTHETICAL TRANSMEMBRANE PROTEIN	1903283	1903840	0.22603	na	na	na	na	na
1489	SMc03003	-	CONSERVED HYPOTHETICAL PROTEIN	700077	701465	0.2253	na	na	na	na	na
644	SMa0506	-	putative ABC transporter, periplasmic solute-binding protein, family 3	274136	274933	0.225094	na	na	na	na	na
3564	SMc02057	secD1	PUTATIVE PROTEIN-EXPORT MEMBRANE PROTEIN	1660365	1662941	0.224858	0.208831	na	na	na	na
7262	SMc02479	mdh	PROBABLE MALATE DEHYDROGENASE PROTEIN	3319460	3318498	0.224734	na	na	0.0878378	0.153613	na
488	SMb20258	-	putative transcriptional regulator protein	263237	263947	0.224029	na	na	na	na	na
4297	SMc00180	hemF	PROBABLE COPROPORPHYRINOGEN III OXIDASE, AEROBIC PROTEIN	1983644	1984555	0.223806	na	0.15435	na	na	na
999	SMc01099	truA	PROBABLE TRNA PSEUDOURIDINE SYNTHASE A PROTEIN	457078	457821	0.223562	na	na	na	na	na
483	SMa0402	-	putative GntR-type regulator	217871	218602	0.223539	na	na	na	na	na
1392	SMa1028	-	conserved hypothetical protein	567962	567768	0.22342	0.696264	0.910035	na	na	na
322	SMc04141	gst9	PUTATIVE GLUTATHIONE S-TRANSFERASE PROTEIN	131483	130842	0.223028	na	na	na	na	na
758	SMc00396	-	CONSERVED HYPOTHETICAL PROTEIN	346715	346263	0.222242	na	na	na	na	na
1192	SMb20823	rkpZ2	putative cell surface saccharide synthesis protein, possibly involved in chain-length determination, truncated N-terminus	612911	611880	0.222093	0.317358	na	na	na	na
1355	SMc02272	rkpG	ACYL-TRANSFERASE TRANSFERASE PROTEIN	640575	639160	0.221997	na	na	na	na	na
2729	SMc00619	-	HYPOTHETICAL PROTEIN	1292337	1293860	0.221981	na	na	na	na	na
459	SMc02855	-	HYPOTHETICAL TRANSMEMBRANE PROTEIN	206783	205860	0.221489	na	na	na	na	na
2423	SMb20898	-	HYPOTHETICAL PROTEIN	1306280	1305870	0.220995	na	na	na	na	na
3770	SMc01188	dac	PUTATIVE PENICILLIN-BINDING PRECURSOR (D-ALANYL-D-ALANINE CARBOXYPEPTIDASE FRACTION A) TRANSMEMBRANE PROTEIN	1742698	1741544	0.220992	-0.239815	-0.168602	na	na	na
5510	SMc01593	-	PUTATIVE TRANSCRIPTION REGULATOR PROTEIN	2525165	2525869	0.220669	na	na	na	na	na
4562	SMc04278	acpXL	PROBABLE ACYL CARRIER PROTEIN	2102049	2101762	0.22032	0.284863	0.666446	na	0.204703	na
3038	SMc01344	accB	PROBABLE BIOTIN CARBOXYL CARRIER PROTEIN OF ACETYL-COA CARBOXYLASE (BCCP)	1436879	1436403	0.220276	na	na	na	na	na
2654	SMc00586	-	CONSERVED HYPOTHETICAL PROTEIN	1257681	1258130	0.220235	na	na	na	na	na
2780	SMc01770	glyA1	PROBABLE SERINE HYDROXYMETHYLTRANSFERASE PROTEIN	1316903	1318198	0.22019	0.239779	0.297965	na	0.165317	0.262888
3148	SMc01304	rplV	PROBABLE 50S RIBOSOMAL PROTEIN L22	1481810	1482199	0.219954	na	0.200813	na	0.156979	na
4848	SMc04319	-	HYPOTHETICAL PROTEIN	2222299	2222586	0.219697	na	na	na	na	na
3705	SMc01209	coaD	PROBABLE PHOSPHOPANTETHEINE ADENYLYLTRANSFERASE PROTEIN	1719314	1719805	0.219606	0.221815	0.232571	na	na	na
3534	SMc02073	argS	PROBABLE ARGINYL-TRNA SYNTHETASE (ARGININE--TRNA LIGASE) PROTEIN	1642521	1644278	0.219265	na	na	na	0.280955	na
85	SMc02753	-	PUTATIVE IIA COMPONENT OF PTS SYSTEM PROTEIN	48528	48127	0.219156	na	0.212225	na	na	na
8053	SMc02795	-	HYPOTHETICAL TRANSMEMBRANE PROTEIN	3653165	3652623	0.219075	na	na	na	na	na
4378	SMc00142	mobB	PROBABLE MOLYBDOPTERIN-GUANINE DINUCLEOTIDE BIOSYNTHESIS PROTEIN	2027331	2027855	0.218965	na	na	na	na	na
3110	SMb21630	-	conserved hypothetical protein	1658991	1657750	0.218826	na	0.202144	na	na	0.177254
8021	SMc04092	-	HYPOTHETICAL PROTEIN	3634254	3634508	0.218387	na	na	na	na	na
91	SMb20046	repA1	probable replication protein A	58760	57564	0.218075	na	0.375214	na	na	na
5803	SMc01945	-	PUTATIVE TRANSCRIPTION REGULATOR PROTEIN	2667667	2668083	0.217882	na	na	na	na	na
2928	SMb20756	pccA	putative propionyl-CoA carboxylase alpha chain protein	1546741	1548753	0.217832	na	na	na	na	na
3431	SMc02115	-	HYPOTHETICAL UNKNOWN PROTEIN	1596124	1595879	0.217292	0.311152	0.247327	na	na	na
3476	SMc02094	omp	PUTATIVE OUTER MEMBRANE TRANSMEMBRANE PROTEIN	1614335	1616665	0.217257	0.246745	0.294584	0.405802	0.559263	na
2872	SMa2231	-	conserved hypothetical protein	1249316	1249699	0.217243	-0.13313	na	na	na	na
7762	SMc03832	-	CONSERVED HYPOTHETICAL SIGNAL PEPTIDE PROTEIN	3499652	3499149	0.216954	na	-0.311818	na	na	na
2861	SMa2221	-	hypothetical protein	1243528	1244241	0.216159	na	na	na	na	na
1708	SMc00791	-	CONSERVED HYPOTHETICAL PROTEIN	812854	813198	0.216058	na	0.450517	na	na	na
6750	SMc03941	-	CONSERVED HYPOTHETICAL TRANSMEMBRANE PROTEIN	3092344	3092120	0.216002	na	na	na	-0.105564	na
5728	SMc01501	mtlK	PROBABLE MANNITOL 2-DEHYDROGENASE PROTEIN	2629349	2627865	0.21586	na	na	na	na	na
545	SMb20292	-	hypothetical immunogenic protein	300391	299408	0.215787	na	-0.193988	na	0.121259	0.163488
3090	SMc01327	-	PUTATIVE TRNA/RRNA METHYLTRANSFERASE PROTEIN	1456291	1455416	0.215632	0.288311	0.268549	na	na	na
3911	SMc00234	ppiD	PUTATIVE PEPTIDYL-PROLYL CIS-TRANS ISOMERASE PROTEIN	1800397	1802289	0.215361	0.270575	0.126251	0.123047	0.144762	na
2936	SMc01913	nuoB1	NADH-UBIQIONONE OXIDOREDUCTASE SUBUNIT K TRANSMEMBRANE PROTEIN	1378615	1379193	0.215113	na	0.192681	na	na	na
7966	SMc04403	dcp	PROBABLE PEPTIDYL-DIPEPTIDASE A PROTEIN	3610882	3608819	0.215059	na	0.387807	na	0.316324	na
2638	SMc00576	-	CONSERVED HYPOTHETICAL PROTEIN	1246291	1247178	0.215001	na	na	na	na	na
1395	SMa1029	-	TRm1b transposase	568911	568081	0.214824	na	na	na	na	na
2919	SMb20749	uxuB	putative D-mannonate oxidoreductase protein	1538076	1539539	0.21478	na	na	na	na	na
5862	SMc01968	-	PUTATIVE TRANSCRIPTION REGULATOR PROTEIN	2690563	2691606	0.214325	na	na	na	na	na
3454	SMc02104	-	CONSERVED HYPOTHETICAL PROTEIN	1606133	1605408	0.214305	na	na	na	na	na
7825	SMc03863	rplS	PROBABLE 50S RIBOSOMAL PROTEIN L19	3527261	3527794	0.214212	na	na	na	0.122349	na
267	SMc02600	-	HYPOTHETICAL TRANSMEMBRANE PROTEIN	95767	94619	0.214098	na	0.299229	na	na	na
2122	SMc00078	livJ	PROBABLE LEU/ILE/VAL-BINDING PROTEIN	1012642	1011536	0.213991	na	na	na	0.114975	0.131765
3362	SMc04865	-	HYPOTHETICAL PROTEIN	1564873	1564169	0.213943	na	na	na	na	na
2650	SMc00584	-	HYPOTHETICAL TRANSMEMBRANE PROTEIN	1255854	1254682	0.213802	0.382967	0.310874	na	na	na
7261	SMc02480	sucC	PROBABLE SUCCINYL-COA SYNTHETASE BETA CHAIN PROTEIN	3318464	3317268	0.213641	na	0.236818	na	0.250331	na
2510	SMa1927	-	Conserved hypothetical protein	1096027	1097019	0.213563	na	na	na	na	na
4987	SMc01440	hflC	PUTATIVE HYDROLASE SERINE PROTEASE TRANSMEMBRANE PROTEIN	2285621	2284689	0.213479	na	na	na	na	0.175315
7746	SMc03826	argG	PROBABLE ARGININOSUCCINATE SYNTHASE PROTEIN	3493672	3492455	0.212365	na	na	na	0.0901397	na
694	SMa0545	-	hypothetical protein	291638	291198	0.212073	0.174047	na	na	na	na
2548	SMc02557	-	HYPOTHETICAL PROTEIN	1206215	1205538	0.211505	na	na	na	na	na
805	SMb20448	-	HYPOTHETICAL PROTEIN	460635	461153	0.211234	0.146587	na	na	na	na
591	SMb20324	thuR	putative ThuR, regulatory protein for trehalosemaltose transport system	327619	326603	0.211187	na	na	na	na	na
983	SMc01107	-	CONSERVED HYPOTHETICAL PROTEIN	448784	448527	0.210973	na	na	na	na	na
5276	SMc01631	-	PROBABLE ATP-BINDING ABC TRANSPORTER PROTEIN	2423387	2424466	0.2109	na	na	na	na	na
6204	SMc00737	-	CONSERVED HYPOTHETICAL PROTEIN	2845042	2844485	0.210838	na	na	na	na	na
2829	SMb20696	-	HYPOTHETICAL PROTEIN	1496753	1496268	0.210565	na	na	na	na	na
3919	SMc00240	-	HYPOTHETICAL TRANSMEMBRANE PROTEIN	1807928	1806636	0.210434	0.106154	na	na	na	na
2021	SMb21543	-	putative outer membrane secretion protein	1074957	1078295	0.210402	na	na	na	na	na
3971	SMc00254	-	CONSERVED HYPOTHETICAL PROTEIN	1823706	1824113	0.210351	na	na	na	na	na
4184	SMc00535	-	CONSERVED HYPOTHETICAL PROTEIN	1928285	1927461	0.210282	0.168339	na	na	na	na
4861	SMc04324	-	HYPOTHETICAL PROTEIN	2227274	2227062	0.209941	0.244418	na	na	na	na
597	SMc00327	fabB	PROBABLE 3-OXOACYL-ACYL-CARRIER-PROTEIN SYNTHASE I	282826	281606	0.209889	na	0.366088	na	0.21859	na
1987	SMb21525	-	putative transcriptional regulator protein	1050797	1049322	0.20983	na	na	na	na	na
1151	SMb20804	-	putative membrane-anchored protein	589233	589964	0.209599	na	na	na	na	na
2154	SMc00026	-	CONSERVED HYPOTHETICAL TRANSMEMBRANE PROTEIN	1027192	1028100	0.209304	na	na	na	na	na
5742	SMc01815	-	PUTATIVE OXIDOREDUCTASE IRON-SULFUR PROTEIN	2637126	2638439	0.20926	na	na	na	na	na
2895	SMb20726	-	conserved hypothetical membrane protein	1530777	1532294	0.209242	na	-0.174315	na	na	na
977	SMc01109	metK	PROBABLE S-ADENOSYLMETHIONINE SYNTHETASE PROTEIN	446191	447471	0.209162	na	0.238551	0.105335	0.115266	0.210984
367	SMc04116	TRm22	PUTATIVE TRANSPOSASE PROTEIN	159878	158715	0.208456	na	na	na	na	na
90	SMb20045	repB1	probable replication protein B	57560	56556	0.208175	na	na	na	na	na
3152	SMc01300	rpsQ	PROBABLE 30S RIBOSOMAL PROTEIN S17	1483591	1483827	0.208027	na	0.335694	na	0.194534	0.226483
4277	SMc00189	fbcC	PUTATIVE CYTOCHROME C1 PROTEIN	1973675	1972800	0.20796	na	na	na	na	na
384	SMb20203	cbbR	probable transcriptional regulator protein	212468	213409	0.207738	0.139471	na	na	na	na
5563	SMc02698	apt	PROBABLE ADENINE PHOSPHORIBOSYLTRANSFERASE PROTEIN	2547662	2547120	0.207705	na	na	na	0.103316	na
7986	SMc04409	-	HYPOTHETICAL PROTEIN	3617029	3617199	0.2066	0.124475	na	na	na	na
2766	SMc01764	-	HYPOTHETICAL PROTEIN	1312045	1311266	0.206549	na	na	na	na	na
2483	SMc02650	arsH	HYPOTHETICAL PROTEIN	1172069	1171344	0.206493	na	na	na	na	na
1214	SMa0896	-	conserved hypothetical protein	501235	501954	0.206451	-0.263897	na	na	na	na
794	SMc00410	-	PUTATIVE OXIDOREDUCTASE PROTEIN	361556	360576	0.205603	na	na	na	0.117591	0.216439
3617	SMc01240	TRm5	TRANSPOSASE FOR INSERTION SEQUENCE ELEMENT ISRM5	1679262	1678066	0.205568	na	na	na	na	na
2741	SMa2107	-	probable GstR transcriptional regulator	1189958	1189053	0.205095	0.310805	0.226906	na	na	na
596	SMc00326	fabI2	PUTATIVE ENOYL-ACYL-CARRIER-PROTEIN REDUCTASE NADH	281601	280795	0.204435	na	na	na	na	na
7792	SMc03844	-	CONSERVED HYPOTHETICAL PROTEIN	3509512	3509102	0.204314	na	na	na	na	na
370	SMc04115	-	HYPOTHETICAL PROTEIN	160459	160043	0.204157	na	na	na	na	na
22	SMc02784	-	HYPOTHETICAL PROTEIN	7622	8188	0.203614	na	na	na	na	na
7693	SMc03801	-	PUTATIVE THIOREDOXIN PROTEIN	3466366	3467358	0.203309	na	na	0.300272	na	na
6821	SMc03165	-	PUTATIVE TRANSCRIPTION REGULATOR PROTEIN	3125804	3124767	0.203134	-0.258641	na	na	na	na
3075	SMb20616	thiO	putative thiamine biosynthesis oxidoreductase protein	1635781	1636758	0.203058	na	-0.203118	na	na	na
3763	SMc01193	-	CONSERVED HYPOTHETICAL PROTEIN	1737557	1736778	0.202814	na	na	na	na	na
2520	SMc02603	-	PUTATIVE TRANSPORT TRANSMEMBRANE PROTEIN	1192189	1193427	0.202723	na	na	na	na	na
4244	SMc00548	-	CONSERVED HYPOTHETICAL SIGNAL PEPTIDE PROTEIN	1960331	1960882	0.202573	-0.25371	na	na	na	na
2465	SMc02408	rpoZ	PUTATIVE DNA-DIRECTED RNA POLYMERASE OMEGA CHAIN PROTEIN	1163909	1164316	0.202423	na	na	na	0.166791	na
419	SMc02836	-	PUTATIVE ATP-BINDING ABC TRANSPORTER PROTEIN	185048	186853	0.202392	0.112847	na	na	na	na
3022	SMc01352	gatA	PUTATIVE GLUTAMYL-TRNA AMIDOTRANSFERASE SUBUNIT A PROTEIN	1429018	1430499	0.202011	0.197767	na	na	0.14443	na
3157	SMc01297	rplE	PROBABLE 50S RIBOSOMAL PROTEIN L5	1484693	1485250	0.201839	na	na	na	0.100291	0.152722
1311	SMc02250	mscL	PROBABLE LARGE-CONDUCTANCE MECHANOSENSITIVE CHANNEL TRANSMEMBRANE PROTEIN	615198	615626	0.201462	0.229428	0.367691	na	na	na
7606	SMc03763	-	PUTATIVE CYTOSINE-SPECIFIC METHYLTRANSFERASE PROTEIN	3427974	3429296	0.201338	na	na	na	na	na
1785	SMa1389	etfA2	probable EtfA2 electron-transport flavoprotein, alpha-subunit	766057	765128	0.201325	na	na	na	na	na
4282	SMc00186	-	PUTATIVE ABC TRANSPORTER ATP-BINDING TRANSMEMBRANE PROTEIN	1977818	1975896	0.201243	na	na	na	na	na
2385	SMc02377	etf	PROBABLE ELECTRON TRANSFER FLAVOPROTEIN-UBIQUINONE OXIDOREDUCTASE	1130282	1131946	0.200479	0.104539	na	na	na	na
7650	SMc03781	-	CONSERVED HYPOTHETICAL PROTEIN	3445906	3446451	0.200395	na	na	na	na	na
2532	SMa1943	-	Putative transcriptional regulator	1104167	1103712	0.200274	na	na	na	na	na
2216	SMc00039	-	HYPOTHETICAL PROTEIN	1056219	1056947	0.198706	0.13997	na	na	na	na
5134	SMc01861	murE	PROBABLE UDP-N-ACETYLMURAMOYLALANYL-D-GLUTAMATE--2, 6-DIAMINOPIMELATE LIGASE PROTEIN	2352569	2351109	0.198617	na	na	na	na	na
7528	SMc03289	-	HYPOTHETICAL/UNKNOWN PROTEIN	3406983	3406801	0.198575	na	na	na	na	na
4369	SMc00148	-	HYPOTHETICAL PROTEIN	2022331	2021723	0.198453	na	na	-0.498338	-0.297223	-0.353849
2399	SMb20884	-	HYPOTHETICAL PROTEIN	1290118	1289684	0.19812	na	na	na	na	na
1813	SMb21193	-	HYPOTHETICAL PROTEIN	944478	944732	0.19753	0.55657	0.659197	na	na	na
4587	SMc04305	cobP	PROBABLE BIFUNCTIONAL COBALAMIN BIOSYNTHESIS PROTEIN (INCLUDES: COBINAMIDE KINASE AND COBINAMIDE PHOSPHATE GUANYLYLTRANSFERASE)	2122377	2121850	0.197478	na	na	na	na	na
4197	SMc00483	murI	PROBABLE GLUTAMATE RACEMASE, REQUIRED FOR BIOSYNTHESIS OF D-GLUTAMATE AND PEPTIDOGLYCAN PROTEIN	1933899	1933066	0.197395	na	na	na	na	na
5040	SMc01461	uvrD1	PROBABLE DNA HELICASE II PROTEIN	2306850	2309423	0.197366	na	na	na	na	na
5234	SMc01609	ribH2	PUTATIVE 6,7-DIMETHYL-8-RIBITYLLUMAZINE SYNTHASE PROTEIN	2398374	2398901	0.197288	na	na	na	na	na
2549	SMb21427	-	putative acetyltransferase protein	1359114	1358626	0.197232	0.237013	0.152966	na	na	na
2001	SMa1597	-	hypothetical protein	891709	890927	0.197188	na	na	na	na	na
1050	SMc04434	rpmH	PROBABLE 50S RIBOSOMAL PROTEIN L34	482820	482686	0.197118	na	0.676765	na	na	na
4382	SMc00198	-	HYPOTHETICAL/UNKNOWN PROTEIN	2030202	2030050	0.196665	0.514784	0.276159	na	na	na
57	SMa0036	-	putative ABC transporter ATP-binding protein	21429	23051	0.196312	na	na	na	na	na
7293	SMc03225	-	HYPOTHETICAL/UNKNOWN PROTEIN	3334565	3335185	0.196175	na	na	na	na	na
7290	SMc02463	sdhC	PROBABLE SUCCINATE DEHYDROGENASE CYTOCHROME B-556 SUBUNIT TRANSMEMBRANE PROTEIN	3334260	3333868	0.196169	na	na	na	na	na
1318	SMb21695	-	HYPOTHETICAL PROTEIN	666726	666454	0.196094	na	0.219102	na	na	na
601	SMc00329	irr	PUTATIVE IRON RESPONSE REGULATOR PROTEIN	283769	284191	0.195949	na	na	na	na	na
8038	SMc02802	-	CONSERVED HYPOTHETICAL PROTEIN	3644073	3645104	0.195887	na	na	na	na	na
3336	SMc01028	eno	PROBABLE ENOLASE PROTEIN	1553447	1554721	0.195869	na	na	na	0.198168	0.22885
1527	SMb21111	-	putative oxidoreductase, RED superfamily protein	752219	752953	0.195571	na	na	na	na	na
7940	SMc04389	ttuD1	PUTATIVE HYDROXYPYRUVATE REDUCTASE PROTEIN	3592561	3591194	0.195137	na	na	na	na	na
7822	SMc03862	-	HYPOTHETICAL TRANSMEMBRANE PROTEIN	3526928	3526182	0.194833	na	na	na	na	na
3478	SMc02092	fabZ	PROBABLE 3R-HYDROXYMYRISTOYL-ACYL CARRIER PROTEIN DEHYDRATASE	1617767	1618231	0.194685	0.250927	0.490762	na	na	na
3146	SMc01306	rplB	PROBABLE 50S RIBOSOMAL PROTEIN L2	1480677	1481513	0.19391	na	na	na	0.123864	na
6389	SMc00656	-	CONSERVED HYPOTHETICAL PROTEIN	2920725	2921006	0.193623	na	na	na	na	na
2980	SMb21702	TRm2011none2bnone1	putative transposase of insertion sequence ISRm2011-2, orfB N-terminus protein	1576615	1576499	0.192899	-0.295669	na	na	na	na
1719	SMb21299	deoR	putative transcriptional regulator, deoR family protein	880615	881406	0.192633	na	na	na	na	na
2840	SMa2195	-	probable ABC transporter, ATP-binding protein	1230910	1230146	0.192575	0.182641	na	na	na	na
1885	SMc00895	-	CONSERVED HYPOTHETICAL PROTEIN	888041	888277	0.192264	na	0.287682	na	na	na
3061	SMb20610	-	putative two-component response regulator protein	1625535	1626464	0.191145	na	na	na	na	na
1650	SMb21256	-	putative nucleotide sugar oxidase protein	828115	826682	0.191126	na	na	na	na	na
3985	SMc00261	-	PUTATIVE FATTY-ACID-COA LIGASE PROTEIN	1830436	1828787	0.191096	na	na	na	na	na
6720	SMc03927	nodN2	PUTATIVE NODULATION PROTEIN	3076748	3077236	0.191064	na	0.267058	na	na	-0.105653
2293	SMb21002	map2	putative methionine aminopeptidase protein	1238877	1238128	0.190941	na	na	na	na	na
49	SMb20025	-	CONSERVED HYPOTHETICAL PROTEIN	36147	37124	0.190909	na	-0.103277	0.0628021	0.296262	0.332245
4256	SMc00192	fdx	PROBABLE FERREDOXIN, 2FE-2S FDII ELECTRON TRANSPORT IRON-SULFUR PROTEIN	1964307	1963987	0.190708	na	na	na	na	na
4401	SMc00134	-	CONSERVED HYPOTHETICAL PROTEIN	2035586	2036413	0.190451	na	na	na	na	na
77	SMc02757	-	HYPOTHETICAL PROTEIN	43488	41974	0.190288	-0.182529	na	na	na	na
7679	SMc03795	leuD	PROBABLE 3-ISOPROPYLMALATE DEHYDRATASE SMALL SUBUNIT PROTEIN	3460581	3461186	0.190277	0.155788	na	na	0.147358	0.217632
2524	SMc02599	nadB	PROBABLE L-ASPARTATE OXIDASE PROTEIN	1194739	1196337	0.189983	-0.139376	na	na	na	na
353	SMb20175	-	putative methanol oxidation protein	193414	194211	0.189902	na	na	na	na	na
5653	SMc02739	opuA	PUTATIVE GLYCINE BETAINE TRANSPORT ATP-BINDING ABC TRANSPORTER PROTEIN	2593098	2594147	0.189611	na	na	na	na	na
1048	SMc01721	-	PUTATIVE INNER-MEMBRANE TRANSMEMBRANE PROTEIN	482269	480482	0.189529	na	na	na	na	na
2767	SMc01765	-	HYPOTHETICAL TRANSMEMBRANE PROTEIN	1312605	1312141	0.189396	na	na	na	na	na
6564	SMc04003	rpmJ	PROBABLE 50S RIBOSOMAL PROTEIN L36	2998856	2998981	0.188876	na	0.461858	na	na	na
3160	SMc01294	rplF	PROBABLE 50S RIBOSOMAL PROTEIN L6	1486042	1486575	0.188564	na	na	na	0.157735	0.180168
5730	SMc01499	smoK	PROBABLE ATP-BINDING TRANSPORT ABC TRANSPORTER PROTEIN	2631147	2630146	0.188322	na	na	na	na	0.191402
582	SMc00320	rbfA	PROBABLE RIBOSOME-BINDING FACTOR A, RRNA PROCESSING PROTEIN	273065	273472	0.187882	na	0.331485	0.172978	0.225178	na
1442	SMa1077	nex18	Nex18 Symbiotically induced conserved protein	588601	589083	0.187673	-0.535406	na	0.424899	1.12811	na
1803	SMc00825	gsh1	PUTATIVE GLUTAMATE--CYSTEINE LIGASE PRECURSOR PROTEIN	846782	845337	0.187555	na	na	na	na	na
1179	SMb20816	-	putative exported protein, slightly similar to protein involved in assembly of outer membrane proteins	605808	604519	0.187441	na	na	na	na	na
8040	SMc02800	parA	PROBABLE CHROMOSOME PARTITIONING PROTEIN PARA	3646831	3646037	0.187118	na	na	na	na	na
7320	SMc03238	-	HYPOTHETICAL TRANSMEMBRANE PROTEIN	3347296	3347589	0.186967	na	na	na	na	na
7843	SMc03873	rpoH2,sigC	PUTATIVE RNA POLYMERASE SIGMA FACTOR PROTEIN	3539345	3538506	0.186573	na	na	na	na	na
82	SMb20043	-	CONSERVED HYPOTHETICAL PROTEIN	53787	54629	0.186382	na	na	na	na	na
2835	SMb20698	-	putative transport protein, similar to E. coli multidrug resistance protein EmrB	1500353	1498701	0.186264	na	na	na	na	na
340	SMb20168	-	CONSERVED HYPOTHETICAL PROTEIN	186369	187466	0.186058	na	na	na	na	na
6449	SMc02942	pal	PROBABLE PEPTIDOGLYCAN-ASSOCIATED LIPOPROTEIN PRECURSOR	2947351	2946821	0.1859	-0.357126	na	na	na	na
6245	SMc00718	-	HYPOTHETICAL TRANSMEMBRANE PROTEIN	2863312	2862872	0.185602	-0.145153	na	na	na	na
2785	SMb20670	-	conserved hypothetical protein	1470644	1471921	0.185282	na	na	na	na	na
761	SMc00397	-	CONSERVED HYPOTHETICAL PROTEIN	346837	347427	0.185198	na	na	na	na	na
3291	SMc01005	folE	PROBABLE GTP CYCLOHYDROLASE I PROTEIN	1532451	1531837	0.185177	0.303957	0.425305	na	na	0.430686
4491	SMc04240	-	CONSERVED HYPOTHETICAL PROTEIN	2065879	2066565	0.184855	na	na	na	na	na
2284	SMb20997	-	putative membrane protein, similar to periplasmic nitrate reductase NnuR	1233967	1233383	0.184708	na	-0.250887	na	na	na
1927	SMc00874	corA2	PROBABLE MAGNESIUM AND COBALT TRANSPORT TRANSMEMBRANE PROTEIN	911877	912857	0.184341	na	na	na	na	na
3831	SMc00935	-	CONSERVED HYPOTHETICAL PROTEIN	1764212	1763892	0.184283	0.113858	na	na	na	na
4159	SMc00492	-	CONSERVED HYPOTHETICAL TRANSMEMBRANE PROTEIN	1917689	1918096	0.183757	na	na	na	na	na
2665	SMb21489	cyoC	putative cytochrome o ubiquinol oxidase chain III protein	1411495	1412127	0.183488	na	na	na	na	na
6223	SMc00728	etfA1	PUTATIVE ELECTRON TRANSFER FLAVOPROTEIN ALPHA-SUBUNIT ALPHA-ETF FLAVOPROTEIN	2851560	2852489	0.183348	0.144787	na	na	na	0.191932
966	SMc01114	-	HYPOTHETICAL PHOH-LIKE PROTEIN	440793	441848	0.182516	0.211874	na	na	0.111859	na
2815	SMb20688	-	CONSERVED HYPOTHETICAL PROTEIN	1491798	1492439	0.182461	na	na	na	na	na
1859	SMb21312	expE3	putative methyltransferase protein	977206	976361	0.182274	na	na	na	na	na
877	SMc01152	rpsT	30S RIBOSOMAL PROTEIN S20	398138	398404	0.182085	na	na	na	0.132655	0.134268
4117	SMc00522	rhlE1	PUTATIVE ATP-DEPENDENT RNA HELICASE PROTEIN	1891837	1893336	0.182036	na	0.131425	na	na	na
7649	SMc03780	-	HYPOTHETICAL PROTEIN	3445325	3445816	0.18192	0.419924	0.377218	na	na	na
5287	SMc01637	-	CONSERVED HYPOTHETICAL PROTEIN	2429457	2430359	0.181788	na	na	na	na	na
1700	SMb21289	-	putative protein, may interact with ubiquitin	866078	865575	0.181742	na	na	na	na	na
3096	SMb20633	-	putative sugar uptake ABC transporter permease protein	1653736	1652819	0.18154	na	na	na	na	na
3091	SMb20628	-	CONSERVED HYPOTHETICAL PROTEIN	1648480	1648211	0.181265	na	-0.211781	na	na	na
4492	SMc04241	-	PUTATIVE ACETYLTRANSFERASE PROTEIN	2066617	2067147	0.180867	na	na	na	na	na
1734	SMb21146	-	putative choline uptake ABC transporter ATP-binding protein	890750	891688	0.180575	na	-0.0830068	na	na	na
4302	SMc00175	-	PUTATIVE ABC TRANSPORTER ATP-BINDING PROTEIN	1988618	1987809	0.180479	0.297831	0.283529	na	na	na
1528	SMb21112	hpaG	putative bifunctional enzyme 2-hydroxyhepta-2,4-diene-1,7-dioatesomerase 5-carboxymethyl-2-oxo-hex-3-ene-1,7-dioatedecarboxylase protein	752976	753821	0.180154	na	0.376898	na	na	0.151762
4988	SMc01441	hflK	PUTATIVE MEMBRANE BOUND PROTEASE PROTEIN	2286706	2285618	0.179994	na	na	na	na	na
6258	SMc00713	chaC	PUTATIVE CATION TRANSPORT PROTEIN	2867621	2867067	0.179862	0.398197	0.336456	na	na	na
1697	SMb21287	xdhB1	putative xanthine dehydrogenase protein	862359	864692	0.179855	na	na	na	na	na
3675	SMc01219	lpsB	PUTATIVE LIPOPOLYSACCHARIDE CORE BIOSYNTHESIS MANNOSYLTRANSFERASE PROTEIN	1706102	1705047	0.179566	-0.154318	na	na	na	na
4303	SMc00174	-	HYPOTHETICAL TRANSMEMBRANE PROTEIN	1989769	1988630	0.178932	0.246668	0.407537	na	na	na
7662	SMc03786	bfr	PROBABLE BACTERIOFERRITIN (BFR) (CYTOCHROME B-1) (CYTOCHROME B-557) PROTEIN	3451951	3451466	0.178863	na	0.256148	na	-0.234229	na
1670	SMb21270	-	putative transcriptional regulator protein	844532	844996	0.178646	0.431215	na	na	na	na
2946	SMc01920	nuoG1	PROBABLE NADH DEHYDROGENASE I CHAIN G PROTEIN	1384332	1386413	0.178585	na	na	na	na	0.341974
6659	SMc04044	-	PUTATIVE 2-COMPONENT RECEIVER DOMAIN PROTEIN	3047905	3048267	0.177269	na	na	na	na	na
1213	SMc02148	-	CONSERVED HYPOTHETICAL PROTEIN	565044	564142	0.17721	na	na	na	na	na
301	SMa0246	-	putative GntR-family transcriptional regulator	136418	137119	0.17718	na	na	na	na	na
3706	SMc01700	ppiA	PUTATIVE PEPTIDYL-PROLYL CIS-TRANS ISOMERASE A SIGNAL PEPTIDE PROTEIN	1719831	1720403	0.177022	0.201725	0.306489	0.341122	0.254553	0.17794
833	SMc00461	dnaS	PROBABLE DEOXYURIDINE 5'-TRIPHOSPHATE NUCLEOTIDOHYDROLASE DUTPASE PROTEIN	374844	374362	0.176731	na	na	na	na	na
5085	SMc01885	-	PUTATIVE AMINOPEPTIDASE P PROTEIN	2321566	2323401	0.176334	na	na	na	na	na
7514	SMc03285	-	HYPOTHETICAL LIPOPOTEIN PROTEIN	3400986	3400225	0.176282	na	na	na	na	na
2258	SMa1760	-	Hypothetical protein	1000541	1001788	0.175951	na	0.218103	na	na	na
3217	SMc01267	-	CONSERVED HYPOTHETICAL PROTEIN	1507415	1509364	0.175591	0.282334	0.517276	na	na	na
842	SMb20467	-	putative sensor kinase protein	479716	481539	0.175492	na	na	na	na	na
2909	SMa2255	-	hypothetical protein	1263675	1264013	0.173833	0.161166	0.230799	na	na	na
2673	SMb21492	-	HYPOTHETICAL PROTEIN	1414872	1414210	0.173627	na	na	na	na	na
1820	SMa1428	-	putative TetR/AcrR-family transcriptional regulator	786798	787457	0.172832	na	0.4975	na	na	na
881	SMb20488	-	CONSERVED HYPOTHETICAL PROTEIN	504454	505302	0.172823	na	na	na	na	na
5442	SMc01561	-	PUTATIVE TRANSMEMBRANE PROTEIN	2500988	2500419	0.172809	-0.130595	-0.201188	na	na	na
6211	SMc00734	-	PUTATIVE RIBONUCLEASE RNASE BN (RBN) TRANSMEMBRANE PROTEIN	2847738	2846863	0.172456	-0.119125	na	na	na	na
2941	SMc01918	nuoF1	NADH DEHYDROGENASE I CHAIN F TRANSMEMBRANE PROTEIN	1382176	1383480	0.171627	na	0.280217	na	na	na
332	SMb20164	-	putative sensor histidine kinase protein	181977	184220	0.171575	na	-0.311416	na	na	na
3032	SMc01348	-	HYPOTHETICAL PROTEIN	1433362	1433757	0.171405	na	na	na	na	na
2336	SMc00122	pbp	PUTATIVE PENICILLIN-BINDING PROTEIN	1103147	1100913	0.171031	na	na	na	na	na
3939	SMc00248	ccsA	PUTATIVE CYTOCHROME C-TYPE BIOGENESIS PROTEIN	1818960	1818217	0.170658	na	na	na	na	na
2629	SMc00573	acpP	ACYL CARRIER PROTEIN	1242713	1242949	0.170326	na	0.84104	na	na	0.332497
4822	SMc04283	-	PUTATIVE TRANSMEMBRANE PROTEIN	2208388	2206649	0.170065	na	na	na	na	na
2390	SMc02378	-	PUTATIVE PERIPLASMIC BINDING TRANSMEMBRANE PROTEIN	1132435	1133433	0.169919	-0.283881	na	na	na	0.128331
4923	SMc01410	-	PUTATIVE LIPOPROTEIN TRANSMEMBRANE	2253179	2253418	0.169843	na	na	na	na	na
1443	SMc02310	infA	PROBABLE TRANSLATION INITIATION FACTOR IF-1 PROTEIN	682321	682539	0.169645	na	na	na	na	na
4173	SMc00487	-	CONSERVED HYPOTHETICAL PROTEIN	1923402	1923635	0.169625	na	0.321833	na	na	-0.124726
5155	SMc01854	-	PUTATIVE AMIDASE (AMPD PROTEIN)	2360104	2359313	0.168833	0.313318	0.516649	na	na	na
6947	SMc03136	-	HYPOTHETICAL/UNKNOWN PROTEIN	3194126	3193881	0.168681	na	na	na	na	na
474	SMc02860	-	HYPOTHETICAL PROTEIN	214800	214165	0.168395	-0.119612	na	na	na	na
783	SMc00405	-	CONSERVED HYPOTHETICAL PROTEIN	357229	356354	0.168361	na	na	na	na	na
3561	SMc02058	-	PROBABLE YAJC PROTEIN	1659867	1660199	0.168192	na	na	na	na	na
3915	SMc00238	moeA	PROBABLE MOLYBDOPTERIN BIOSYNTHESIS PROTEIN	1804640	1805860	0.167581	na	na	na	na	na
768	SMb20423	-	putative aminotransferase protein	438510	437134	0.167513	na	-0.313174	na	na	na
2995	SMc01369	rpmG	PROBABLE 50S RIBOSOMAL PROTEIN L33	1412128	1411961	0.167091	na	0.560458	na	0.161853	na
3549	SMc02062	pcm	L-ISOASPARTYL PROTEIN CARBOXYL METHYLTRANSFERASE	1655247	1655861	0.167	-0.215596	na	na	na	na
3037	SMc01345	accC	PROBABLE BIOTIN CARBOXYLASE PROTEIN	1436396	1435047	0.166794	na	0.320165	na	0.162105	na
3151	SMc01301	rpmC	PROBABLE 50S RIBOSOMAL PROTEIN L29	1483377	1483577	0.166628	na	0.457443	na	na	na
5811	SMc01949	livG	PROBABLE HIGH-AFFINITY BRANCHED-CHAIN AMINO ACID TRANSPORT ATP-BINDING ABC TRANSPORTER PROTEIN	2671601	2670714	0.16655	na	na	na	na	na
3095	SMc01326	tufB	PROBABLE ELONGATION FACTOR TU PROTEIN	1456952	1458127	0.166231	na	na	na	na	na
2597	SMa1987	-	Putative LysR-family transcriptional regulator	1127616	1128455	0.165753	na	na	na	na	na
3149	SMc01303	rpsC	PROBABLE 30S RIBOSOMAL PROTEIN S3	1482199	1482912	0.165239	na	0.239359	na	0.141903	0.282009
3143	SMc01309	rplC	PROBABLE 50S RIBOSOMAL PROTEIN L3	1479024	1479710	0.165208	na	na	na	0.0983528	0.254938
1100	SMc01701	-	CONSERVED HYPOTHETICAL PROTEIN	511570	510986	0.164859	na	na	na	na	na
1769	SMa1370	-	Probable ABC transporter ATP-binding protein	753655	752672	0.164782	0.308278	na	na	na	na
3851	SMc00943	wrbA1	PUTATIVE TRP REPRESSOR BINDING PROTEIN HOMOLOGUE	1770837	1770238	0.164687	na	0.200351	na	na	na
2309	SMb21010	bdhA	D-beta-hydroxybutyrate dehydrogenase protein	1244108	1244884	0.163885	na	na	-0.209713	-0.166107	na
4096	SMc00529	nifS	PUTATIVE PYRIDOXAL-PHOSPHATE-DEPENDENT AMINOTRANSFERASE PROTEIN	1881192	1880026	0.163846	na	na	na	na	na
4539	SMc04262	gnd	PROBABLE 6-PHOSPHOGLUCONATE DEHYDROGENASE (DECARBOXYLATING) PROTEIN	2092437	2091007	0.163604	na	0.236977	-0.109408	na	0.0986607
1240	SMb20842	-	putative TonB-dependent receptor protein	634667	633438	0.162812	-0.0900635	na	na	na	na
154	SMa0125	groES3	GroES3 chaperonin	68191	67874	0.162752	0.184083	na	na	na	na
2799	SMc01781	-	HYPOTHETICAL TRANSMEMBRANE PROTEIN	1327797	1327291	0.162578	na	na	na	na	na
6713	SMc03924	glgA1	PROBABLE GLYCOGEN SYNTHASE (STARCH [BACTERIAL GLYCOGEN] SYNTHASE) PROTEIN	3071302	3072744	0.162548	na	na	na	na	na
2691	SMc00595	ndk	PROBABLE NUCLEOSIDE DIPHOSPHATE KINASE PROTEIN	1268126	1268548	0.162305	na	0.778153	na	0.351347	0.149692
1896	SMb21333	-	HYPOTHETICAL PROTEIN	1000124	1000483	0.161891	na	na	na	na	na
598	SMc00328	fabA	PROBABLE 3-HYDROXYDECANOYL-ACYL-CARRIER-PROTEIN DEHYDRATASE	283391	282876	0.161739	na	na	na	0.0776083	0.246245
5689	SMc01520	-	CONSERVED HYPOTHETICAL PROTEIN	2612241	2612633	0.161548	na	na	na	na	na
3028	SMc01350	gatB	PUTATIVE GLUTAMYL-TRNA AMIDOTRANSFERASE SUBUNIT B PROTEIN	1431144	1432694	0.161543	na	0.160373	0.0952947	0.187228	0.188754
6813	SMc03161	-	PUTATIVE OXIDOREDUCTASE PROTEIN	3120445	3119261	0.161416	na	0.19608	na	na	na
688	SMc00362	infC	PROBABLE TRANSLATION INITIATION FACTOR IF-3 PROTEIN	317832	318263	0.160402	na	na	na	na	0.529173
3114	SMc01320	rplA	PROBABLE 50S RIBOSOMAL PROTEIN L1	1462058	1462756	0.159751	na	0.180188	na	0.166067	0.256508
4099	SMc00528	-	CONSERVED HYPOTHETICAL PROTEIN	1881411	1882088	0.159709	na	na	na	na	na
2186	SMc00093	betA	CHOLINE DEHYDROGENASE CHD OXIDOREDUCTASE FLAVOPROTEIN FAD MEMBRANE	1040942	1039293	0.159204	na	-0.195554	na	na	na
6413	SMc00648	-	CONSERVED HYPOTHETICAL TRANSMEMBRANE PROTEIN	2928025	2927693	0.159029	na	na	na	na	na
3125	SMc01316	rpoC	PROBABLE DNA-DIRECTED RNA POLYMERASE BETA' CHAIN PROTEIN	1468640	1472845	0.158801	na	0.26436	0.0806022	0.249623	0.206166
7646	SMc03776	proB1	PROBABLE GLUTAMATE 5-KINASE PROTEIN	3442200	3443381	0.158353	na	na	na	na	na
1353	SMa1001	-	hypothetical protein	554230	555633	0.1582	0.353429	na	na	na	na
3136	SMc01312	fusA1	PROBABLE ELONGATION FACTOR G PROTEIN	1475104	1477203	0.158043	na	na	0.091916	0.174473	0.152289
3078	SMb20617	thiG	putative thiamine biosynthesis protein	1636955	1637728	0.157623	na	0.200941	na	0.167248	na
2563	SMa1959	-	Hypothetical protein	1114922	1113513	0.157231	na	na	na	na	na
2082	SMc00007	aroC	PROBABLE CHORISMATE SYNTHASE PROTEIN	988748	989845	0.157196	na	na	na	0.193919	na
356	SMc04121	upp	PROBABLE URACIL PHOSPHORIBOSYLTRANSFERASE PROTEIN	154760	154131	0.157131	na	na	na	na	na
2209	SMb20957	exoA	glucosyltransferase protein	1184469	1185461	0.157022	0.621639	0.485927	na	na	na
1806	SMa1413	-	Hypothetical protein	777393	777118	0.156957	na	0.302403	na	na	na
3147	SMc01305	rpsS	PROBABLE 30S RIBOSOMAL PROTEIN S19	1481529	1481807	0.156493	na	na	na	0.182155	0.168955
6491	SMc03974	-	CONSERVED HYPOTHETICAL PROTEIN	2970701	2970120	0.156388	na	na	na	na	na
230	SMb20106	-	putative transcriptional regulator protein	116824	117555	0.156297	na	na	na	na	na
4968	SMc01431	ilvI	PROBABLE ACETOLACTATE SYNTHASE ISOZYME III LARGE SUBUNIT PROTEIN	2276529	2274751	0.155934	na	na	na	0.287536	0.194733
6307	SMc00690	accA	PROBABLE ACETYL-COENZYME A CARBOXYLASE CARBOXYL TRANSFERASE SUBUNIT ALPHA PROTEIN	2887348	2888301	0.155773	na	na	na	na	na
3555	SMc02060	lppB	LIPOPROTEIN PRECURSOR	1657010	1658548	0.155651	-0.398289	-0.400559	na	na	na
6279	SMc00704	rpmB	PROBABLE 50S RIBOSOMAL PROTEIN L28	2875439	2875729	0.155635	na	na	na	na	na
4046	SMc00287	-	PUTATIVE OXIDOREDUCTASE PROTEIN	1858319	1858014	0.155511	na	0.568119	na	na	na
6290	SMc00699	-	CONSERVED HYPOTHETICAL PROTEIN	2881454	2880906	0.155176	0.216053	na	na	na	na
467	SMc02857	dnaK	HEAT SHOCK PROTEIN 70 (HSP70) CHAPERONE	209764	211689	0.154404	0.113725	0.0843607	0.158048	na	0.151556
7248	SMc02487	lpdA2	PROBABLE DIHYDROLIPOAMIDE DEHYDROGENASE (E3 COMPONENT OF 2-OXOGLUTARATE DEHYDROGENASE COMPLEX) TRANSMEMBRANE PROTEIN	3309520	3308114	0.153968	na	0.20361	na	0.245768	0.151781
2096	SMc00014	-	HYPOTHETICAL/UNKNOWN TRANSMEMBRANE PROTEIN	997562	997945	0.153504	na	na	na	na	na
278	SMc02611	glxC	PUTATIVE OXIDOREDUCTASE PROTEIN	104542	105228	0.153497	na	na	na	na	na
952	SMc01122	-	CONSERVED HYPOTHETICAL PROTEIN	434057	434446	0.152631	na	-0.339794	na	na	na
1093	SMb20550	-	CONSERVED HYPOTHETICAL PROTEIN	576778	576533	0.151935	-0.317708	na	na	na	na
7230	SMc02495	-	PUTATIVE TRANSALDOLASE-LIKE PROTEIN	3298816	3299469	0.151795	na	na	0.0714578	0.155167	0.150021
4223	SMc00472	-	CONSERVED HYPOTHETICAL PROTEIN	1950695	1951627	0.151727	na	0.249502	na	na	na
6768	SMc02979	-	HYPOTHETICAL PROTEIN	3100711	3101700	0.151667	0.162877	na	na	na	na
4939	SMc01416	-	CONSERVED HYPOTHETICAL PROTEIN	2266180	2265821	0.151353	na	na	na	na	na
696	SMc00366	pheT	PROBABLE PHENYLALANYL-TRNA SYNTHETASE BETA CHAIN PROTEIN	320410	322836	0.151283	na	0.11504	0.0859386	0.326913	0.276668
5608	SMc02720	clpP2	CLP PROTEASE PROTEOLYTIC SUBUNIT PROTEIN	2569064	2568477	0.150542	0.208052	0.299855	0.179155	0.0707185	0.104982
5989	SMc02350	-	CONSERVED HYPOTHETICAL PROTEIN	2772724	2772137	0.150348	0.0616709	na	na	na	na
5572	SMc02703	-	CONSERVED HYPOTHETICAL PROTEIN	2550908	2551921	0.15023	na	na	na	na	na
6214	SMc00733	-	PUTATIVE OXIDOREDUCTASE PROTEIN	2847909	2848742	0.149548	na	na	na	na	na
2098	SMa1654	-	putative GntR-family transcriptional regulator	924741	925439	0.149277	0.277965	0.334698	na	na	na
2618	SMc00568	rpsF	PUTATIVE 30S RIBOSOMAL PROTEIN S6	1238589	1238140	0.148917	na	na	0.199739	na	0.270706
2803	SMc01783	-	CONSERVED HYPOTHETICAL PROTEIN	1328554	1329105	0.148404	na	na	na	na	na
4091	SMc00532	-	CONSERVED HYPOTHETICAL PROTEIN	1877546	1876269	0.14832	na	na	na	0.148325	na
3146	SMb21650	-	putative transcriptional regulator, LacI family protein	1681406	1682485	0.147988	-0.126214	na	na	na	na
3166	SMc01290	rplO	PROBABLE 50S RIBOSOMAL PROTEIN L15	1487883	1488353	0.147725	na	na	na	0.160341	na
7774	SMc03835	ligT	PUTATIVE 2'-5' RNA LIGASE PROTEIN	3501745	3501158	0.147505	na	na	na	na	na
1850	SMb21214	orf24	putative 2-deoxyglucose-6-phosphate phosphatase protein	967305	968027	0.146665	na	na	na	na	na
2807	SMc01785	fabH	PROBABLE 3-OXOACYL-ACYL-CARRIER-PROTEIN SYNTHASE III	1330361	1331332	0.146436	na	na	na	0.32996	na
2793	SMc01777	ribH1	PROBABLE 6,7-DIMETHYL-8-RIBITYLLUMAZINE SYNTHASE PROTEIN	1322709	1323170	0.146359	na	0.255959	na	0.261925	na
26	SMc02782	gyrB	PROBABLE DNA GYRASE SUBUNIT B PROTEIN	8697	11132	0.146234	na	na	na	0.173723	na
7911	SMc03899	-	HYPOTHETICAL PROTEIN	3568434	3568183	0.145575	na	na	na	na	na
4877	SMc04351	-	PROBABLE TRANSMEMBRANE ATP-BINDING ABC TRANSPORTER PROTEIN	2234040	2235983	0.145539	na	-0.176505	na	na	na
3405	SMc01051	-	CONSERVED HYPOTHETICAL PROTEIN	1582445	1581612	0.145302	na	na	na	na	na
2064	SMb21566	groEL5	putative heat shock protein groEL	1106233	1104605	0.144674	na	na	0.313493	na	0.165923
3899	SMc00228	recG	PROBABLE ATP-DEPENDENT DNA HELICASE PROTEIN	1791477	1793582	0.144619	0.189071	na	na	na	na
3913	SMc00236	trpC	PROBABLE INDOLE-3-GLYCEROL PHOSPHATE SYNTHASE (IGPS) TRYPTOPHAN BIOSYNTHESIS LYASE DECARBOXYLASE PROTEIN	1803331	1804146	0.144573	na	0.169183	na	0.26596	na
3468	SMc02098	rrf	PROBABLE RIBOSOME RECYCLING FACTOR (RIBOSOME RELEASING FACTOR) PROTEIN	1610658	1611218	0.144017	na	0.220005	0.147205	na	0.240153
4228	SMc00471	-	PUTATIVE SENSOR HISTIDINE KINASE TRANSMEMBRANE PROTEIN	1954664	1952055	0.143773	na	0.231494	na	na	na
122	SMb20056	-	putative ABC transporter periplasmic solute-binding protein	66644	67711	0.143133	na	-0.247557	na	na	na
555	SMb20298	-	HYPOTHETICAL PROTEIN	304747	305682	0.143062	na	na	na	na	na
606	SMc00332	-	HYPOTHETICAL PROTEIN	286693	286304	0.143062	na	0.236634	na	na	-0.130308
1982	SMc00851	glyS	PROBABLE GLYCYL-TRNA SYNTHETASE BETA CHAIN PROTEIN	935222	937387	0.142925	na	na	na	0.111789	na
2418	SMb20895	chvE	probable sugar uptake ABC transporter periplasmic solute-binding protein precursor	1304094	1303027	0.14218	na	-0.298049	na	0.0854672	0.0955456
6038	SMc02431	-	CONSERVED HYPOTHETICAL PROTEIN	2804295	2805257	0.141966	na	0.1677	na	na	na
418	SMb20222	-	CONSERVED HYPOTHETICAL PROTEIN	230160	229750	0.14179	na	-0.29659	na	na	na
1045	SMa0785	-	putative site-specific recombinase	426193	428277	0.141717	na	na	na	na	na
7756	SMc03830	-	CONSERVED HYPOTHETICAL PROTEIN	3497453	3496500	0.140859	na	0.337865	na	0.165372	0.161779
3113	SMc01321	rplK	PROBABLE 50S RIBOSOMAL PROTEIN L11	1461625	1462053	0.13989	na	0.27146	na	0.112097	0.199002
4156	SMc00493	purQ	PROBABLE PHOSPHORIBOSYLFORMYL GLYCINAMIDINE SYNTHASE I PROTEIN	1916912	1917583	0.139455	na	0.122983	na	na	na
7078	SMc03120	-	PUTATIVE ATP-BINDING ABC TRANSPORTER PROTEIN	3217311	3218099	0.13915	na	na	na	na	na
2855	SMc01803	rpsI	PROBABLE 30S RIBOSOMAL PROTEIN S9	1350746	1350279	0.13751	na	na	na	0.148137	0.16887
3446	SMc02110	-	CONSERVED HYPOTHETICAL PROTEIN	1599468	1599821	0.137374	0.285689	0.218632	na	na	na
2781	SMc01771	-	CONSERVED HYPOTHETICAL PROTEIN	1318211	1318684	0.136556	0.242371	na	na	na	na
458	SMb20241	-	CONSERVED HYPOTHETICAL PROTEIN	246460	245375	0.13654	na	na	na	na	na
120	SMc02576	-	HYPOTHETICAL ACETYLTRANSFERASE PROTEIN	62084	62605	0.136079	0.144457	na	na	na	na
3190	SMc01279	-	CONSERVED HYPOTHETICAL PROTEIN	1497149	1498459	0.135681	na	na	na	na	na
1863	SMb21314	expE1	putative secreted calcium-binding protein	980242	979583	0.135607	na	na	na	na	na
3176	SMc01286	rpsK	PROBABLE 30S RIBOSOMAL PROTEIN S11	1491330	1491719	0.13539	na	na	-0.36256	na	na
5791	SMc01838	-	PUTATIVE UREASE ACCESSORY PROTEIN	2663116	2662466	0.135336	na	na	na	na	na
1009	SMc01096	dapE	PROBABLE SUCCINYL-DIAMINOPIMELATE DESUCCINYLASE PROTEIN	460916	459723	0.135201	na	na	na	na	na
3356	SMc01036	-	HYPOTHETICAL TRANSMEMBRANE PROTEIN	1562570	1562821	0.135166	na	-0.209516	na	na	na
5205	SMc01575	-	HYPOTHETICAL PROTEIN	2382505	2383869	0.134228	na	na	na	na	na
4105	SMc00526	tyrS	PROBABLE TYROSYL-TRNA SYNTHETASE PROTEIN	1883772	1885025	0.134166	na	na	na	na	na
865	SMa0669	-	conserved hypothetical protein	356020	357249	0.13348	na	0.285804	na	na	na
3150	SMc01302	rplP	PROBABLE 50S RIBOSOMAL PROTEIN L16	1482951	1483364	0.13324	na	0.259315	na	na	na
4078	SMc00296	phbC	POLY3-HYDROXYBUTYRATE POLYMERASE PROTEIN	1868133	1869968	0.133111	na	na	na	na	na
5735	SMc01496	smoE	PROBABLE SORBITOL-BINDING PERIPLASMIC PROTEIN	2634386	2633076	0.132505	-0.220814	0.246357	-0.126723	0.0822696	0.180056
6321	SMc00682	hipO1	PUTATIVE HIPPURATE HYDROLASE PROTEIN	2893494	2894657	0.132063	0.223934	na	na	na	na
100	SMc02564	-	CONSERVED HYPOTHETICAL PROTEIN	54717	55190	0.131408	na	-0.389068	na	na	na
73	SMc02761	trxA	PROBABLE THIOREDOXIN PROTEIN	34414	34091	0.131362	0.336065	0.4478	0.201236	na	na
1361	SMc02274	rkpU	CAPSULE POLYSACCHARIDE EXPORTER PROTEIN	648544	649677	0.131209	0.149837	0.286802	na	na	na
6599	SMc04018	-	PROBABLE 5'-NUCLEOTIDASE PRECURSOR (SIGNAL PEPTIDE) PROTEIN	3014867	3016753	0.131155	na	na	-0.16482	-0.226737	na
6802	SMc03156	-	CONSERVED HYPOTHETICAL PROTEIN	3113657	3114604	0.130921	na	0.184417	na	na	na
46	SMa0025	-	hypothetical protein	17318	16251	0.130511	na	-0.365251	na	na	na
1402	SMa1037	-	hypothetical protein	570509	571975	0.130473	0.231648	na	na	na	na
2566	SMc02547	pip1	PUTATIVE PROLINE IMINOPEPTIDASE PROTEIN	1212124	1213074	0.130038	na	na	na	na	na
444	SMb20230	smc22noner	probable smc22-r protein	235032	236036	0.128043	na	na	na	na	na
2092	SMc00012	ctaG	PUTATIVE CYTOCHROME C OXIDASE ASSEMBLY TRANSMEMBRANE PROTEIN	995831	996427	0.127511	na	na	na	na	na
4240	SMc00467	-	CONSERVED HYPOTHETICAL PROTEIN	1957621	1959120	0.127342	na	na	na	na	na
6227	SMc00726	tlpA	PUTATIVE THIOL:DISULFIDE INTERCHANGE REDOX-ACTIVE CENTER TRANSMEMBRANE PROTEIN	2854217	2853543	0.126781	na	na	na	na	na
6241	SMc00720	-	PUTATIVE 2-COMPONENT RECEIVER DOMAIN PROTEIN	2862037	2861678	0.126502	na	-0.239479	na	na	na
2299	SMc00057	phaG2	PUTATIVE CATION EFFLUX SYSTEM PROTEIN	1090615	1090965	0.125877	na	na	na	na	na
546	SMc02897	-	PUTATIVE CYTOCHROME C TRANSMEMBRANE PROTEIN	255050	254271	0.125618	-0.319312	-0.210431	-0.263126	-0.415674	na
7680	SMc03796	-	CONSERVED HYPOTHETICAL PROTEIN	3461195	3461575	0.124988	na	na	na	na	na
3137	SMc01311	tufA	PROBABLE ELONGATION FACTOR TU PROTEIN	1477275	1478450	0.124726	na	na	na	0.154602	0.168121
6403	SMc00652	-	CONSERVED HYPOTHETICAL PROTEIN	2924432	2923767	0.124554	-0.30534	-0.231338	na	na	na
320	SMb20156	-	putative ABC transporter ATP-binding protein	174099	175232	0.124223	na	na	na	na	na
2101	SMb21584	-	HYPOTHETICAL PROTEIN	1122942	1123799	0.123246	na	na	na	na	na
691	SMc00363	rpmI	PROBABLE 50S RIBOSOMAL PROTEIN L35	318504	318707	0.122899	-0.211941	0.154065	na	0.148851	0.24815
1223	SMc02142	pstB	PROBABLE PHOSPHATE TRANSPORT ATP-BINDING ABC TRANSPORTER PROTEIN	570657	571472	0.122623	1.34358	na	na	na	na
2271	SMb21674	-	HYPOTHETICAL PROTEIN	1228281	1228526	0.122097	na	na	na	na	na
2850	SMc01800	-	PUTATIVE CYTOCHROME C OXIDASE ASSEMBLY TRANSMEMBRANE PROTEIN	1346968	1348071	0.122057	na	na	na	na	na
1907	SMb21338	-	putative molybdopterin binding protein, probably subunit of an oxidoreductase like aldehyde oxidase or xanthine dehydrogenase	1004552	1005457	0.121564	na	na	na	na	na
679	SMc00359	-	HYPOTHETICAL TRANSMEMBRANE PROTEIN	314549	315532	0.121335	na	na	na	na	na
2194	SMb21690	exoW	glucosyltransferase protein	1177785	1176826	0.120692	0.397695	0.224131	na	na	na
7221	SMc02498	atpH	PUTATIVE ATP SYNTHASE DELTA CHAIN PROTEIN	3295682	3295122	0.119752	na	na	na	-0.101189	na
1566	SMb21138	-	putative amino acid uptake ABC transporter ATP-binding protein	776643	777410	0.119245	na	na	na	na	na
6570	SMc04005	pykA	PROBABLE PYRUVATE KINASE II PROTEIN	3001448	3000009	0.118574	0.120898	na	na	0.150154	0.162616
3434	SMc02114	-	CONSERVED HYPOTHETICAL PROTEIN	1596314	1597093	0.118225	na	na	na	na	na
656	SMc00348	-	CONSERVED HYPOTHETICAL PROTEIN	303568	303335	0.117924	na	na	na	na	na
362	SMa0300	-	ABC transporter, permease	166695	165742	0.117799	na	-0.179968	na	na	na
1839	SMc00919	hisS	PROBABLE HISTIDYL-TRNA SYNTHETASE PROTEIN	863149	864663	0.116844	na	na	na	na	na
375	SMb20196	cbbX	probable CbbX protein	205324	204389	0.116493	na	na	na	na	na
3326	SMc01024	-	HYPOTHETICAL TRANSMEMBRANE PROTEIN	1549170	1549655	0.115704	0.105015	na	na	na	na
2161	SMa1697	-	conserved hypothetical protein	957667	957068	0.115538	na	na	na	na	na
4368	SMc00149	fumC	PROBABLE FUMARATE HYDRATASE CLASS II PROTEIN	2020183	2021676	0.115166	na	na	0.23948	na	na
4355	SMc00154	gor	PROBABLE GLUTATHIONE REDUCTASE PROTEIN	2015402	2014011	0.115157	na	0.135312	0.120646	na	na
19	SMb20010	-	HYPOTHETICAL PROTEIN	14375	15442	0.11458	na	na	na	na	na
858	SMc01161	dfp	PROBABLE DNA/PANTOTHENATE METABOLISM FLAVOPROTEIN	390482	389277	0.114114	na	na	na	na	na
7379	SMc03251	-	HYPOTHETICAL PROTEIN	3365899	3364892	0.11366	na	-0.117969	na	na	na
138	SMc02584	actR	TRANSCRIPTION REGULATOR PROTEIN	73317	72733	0.113377	-0.197204	na	-0.198888	na	na
3605	SMc01242	-	SIGNAL PEPTIDE PROTEIN	1675636	1676616	0.111853	-0.258414	-0.254847	na	-0.15993	na
1142	SMc02162	fadD	PROBABLE LONG-CHAIN-FATTY-ACID--COA LIGASE PROTEIN	534386	532686	0.111515	na	na	na	na	na
3047	SMa2371	codA1	putative CodA1 cytosine deaminase	1337702	1339000	0.111017	0.290053	0.358313	na	na	na
2476	SMc02655	-	HYPOTHETICAL TRANSMEMBRANE PROTEIN	1167714	1168358	0.110598	na	0.305365	na	na	na
2067	SMc00002	-	CONSERVED HYPOTHETICAL PROTEIN	984572	985027	0.110454	na	na	na	na	na
2093	SMc00013	ctaE	PUTATIVE CYTOCHROME C OXIDASE SUBUNIT III TRANSMEMBRANE PROTEIN	996429	997367	0.109982	na	na	na	na	na
4322	SMc00167	-	CONSERVED HYPOTHETICAL SIGNAL PEPTIDE PROTEIN	1997675	1998802	0.109564	na	-0.296582	na	na	na
306	SMa0250	-	conserved hypothetical dedA-like protein	139020	140297	0.108569	na	na	na	na	na
751	SMc00391	-	HYPOTHETICAL PROTEIN	343024	343218	0.108206	na	na	na	na	na
7220	SMc02499	atpA	PROBABLE ATP SYNTHASE ALPHA CHAIN PROTEIN	3295122	3293593	0.107686	na	na	-0.113399	na	0.171381
7871	SMc03881	rpmF	PROBABLE 50S RIBOSOMAL PROTEIN L32	3548785	3548600	0.106823	na	na	na	na	0.336397
1733	SMb21145	-	putative choline uptake ABC transporter permease protein	889554	890753	0.106285	na	na	na	na	na
7864	SMc03878	phbB	ACETOACETYL-COA REDUCTASE PROTEIN	3546426	3545701	0.106028	-0.0759298	na	na	-0.130938	na
1155	SMb20806	-	conserved hypothetical protein	591749	591060	0.10563	na	0.384188	0.131358	na	0.197598
692	SMc00364	rplT	PROBABLE 50S RIBOSOMAL PROTEIN L20	318744	319148	0.105409	na	na	na	0.205981	0.216116
5114	SMc01874	ftsZ1	CELL DIVISION PROTEIN	2336166	2334394	0.104638	-0.228617	na	na	0.215844	na
7644	SMc03774	-	CONSERVED HYPOTHETICAL PROTEIN	3440422	3441009	0.104482	-0.211134	na	na	na	na
1937	SMc00869	atpF2	PROBABLE ATP SYNTHASE SUBUNIT B' TRANSMEMBRANE PROTEIN	918076	918690	0.104401	na	na	na	na	na
3440	SMc02112	-	HYPOTHETICAL UNKNOWN PROTEIN	1598398	1598601	0.102721	0.388909	0.67051	na	0.325959	na
2572	SMa1966	-	Putative LysR-family transcriptional regulator	1119327	1118218	0.102689	na	na	na	na	na
931	SMc01131	-	HYPOTHETICAL PROTEIN	417969	419123	0.101828	na	na	na	na	na
2808	SMb20683	-	putative transcriptional regulator, LysR family protein	1486269	1485370	0.101657	na	na	na	na	na
3862	SMc00948	glnA	GLUTAMINE SYNTHETASE I PROTEIN	1774760	1776169	0.100738	na	na	0.0892943	0.159106	0.215524
3165	SMc01291	rpmD	PROBABLE 50S RIBOSOMAL PROTEIN L30	1487666	1487869	0.0989928	na	0.160572	na	0.126957	0.17077
656	SMb20355	-	HYPOTHETICAL PROTEIN	363905	364663	0.0989401	na	na	na	na	na
464	SMc02856	-	PUTATIVE PENICILLIN-BINDING PROTEIN	207244	209547	0.0987899	na	na	na	na	na
6805	SMc03157	-	PUTATIVE OUTER MEMBRANE LIPOPROTEIN TRANSMEMBRANE	3115520	3114744	0.0980231	na	0.28927	na	0.291018	na
5733	SMc01497	smoF	PROBABLE SORBITOL/MANNITOL TRANSPORT INNER MEMBRANE TRANSMEMBRANE PROTEIN	2632886	2632014	0.0967558	na	na	na	na	na
2515	SMc02633	-	HYPOTHETICAL TRANSMEMBRANE PROTEIN	1187692	1190478	0.0967382	na	0.234529	na	na	na
4961	SMc01428	cspA2	PROBABLE COLD SHOCK TRANSCRIPTION REGULATOR PROTEIN	2272790	2272581	0.0960906	na	0.55424	0.0998011	0.198129	na
2794	SMc01778	nusB	PUTATIVE N UTILIZATION SUBSTANCE PROTEIN B	1323167	1323649	0.0935745	na	0.154359	0.111004	na	na
2742	SMa2109	-	conserved hypothetical protein	1190029	1190955	0.0932133	0.160234	0.138985	na	na	na
2856	SMc01804	rplM	PROBABLE 50S RIBOSOMAL PROTEIN L13	1351213	1350749	0.0931967	na	na	na	0.161446	0.243531
1924	SMc00876	-	PUTATIVE MRP PROTEIN HOMOLOG ATP-BINDING	910428	911582	0.0919661	na	0.226498	na	-0.165095	na
492	SMb20260	-	HYPOTHETICAL PROTEIN	265470	265078	0.0896518	0.231385	na	na	na	na
6263	SMc00710	hisC1	PUTATIVE HISTIDINOL-PHOSPHATE AMINOTRANSFERASE PROTEIN	2871000	2869894	0.08826	na	-0.0777949	na	na	na
2725	SMb21521	-	hypothetical exported protein, glycine-rich	1445715	1445257	0.0876768	na	na	na	na	na
496	SMb20262	-	putative semialdehyde dehydrogenase protein	266814	268331	0.087183	na	na	na	0.220744	0.106945
3814	SMc01173	-	HYPOTHETICAL PROTEIN	1756753	1757502	0.0826779	na	na	na	na	na
1874	SMa1485	-	hypothetical protein	819108	817966	0.0815654	na	na	na	na	na
725	SMc00379	-	PUTATIVE OXIDOREDUCTASE PROTEIN	333381	333971	0.0810561	na	na	na	na	na
2008	SMc00985	-	PUTATIVE OXIDOREDUCTASE PROTEIN	952806	951316	0.0809849	na	na	na	na	na
3544	SMc02065	tatC	PUTATIVE SEC-INDEPENDENT TRANSLOCASE TRANSMEMBRANE PROTEIN	1652151	1652993	0.0807091	na	-0.237818	na	na	na
5116	SMc01872	ftsQ	CELL DIVISION TRANSMEMBRANE PROTEIN	2338514	2337585	0.0801024	na	-0.280774	na	na	na
4427	SMc04222	-	CONSERVED HYPOTHETICAL PROTEIN	2048380	2048090	0.0791014	na	na	na	na	na
1810	SMb21192	cbbA2	putative fructose-bisphosphate aldolase protein	944373	943330	0.078864	na	na	na	na	na
3351	SMc01031	pdhAb	PYRUVATE DEHYDROGENASE BETA2 SUBUNIT PROTEIN	1557011	1558393	0.0776143	na	na	na	na	na
3352	SMc01032	pdhB	DIHYDROLIPOAMIDE S-ACETYLTRANSFERASE PROTEIN	1558406	1559749	0.0767139	na	na	na	na	na
6417	SMc00646	rpoH1	PROBABLE RNA POLYMERASE SIGMA-32 FACTOR HEAT SHOCK REGULATORY PROTEIN	2929335	2930240	0.0760209	0.105332	0.142574	0.236347	na	na
2295	SMc00053	phaC2	PUTATIVE CATION EFFLUX SYSTEM PROTEIN	1087825	1088202	0.0750671	na	na	na	na	na
703	SMb20384	-	putative dipeptidase protein	396390	395419	0.0748474	na	na	na	na	na
113	SMc02570	hisA	PROBABLE PHOSPHORIBOSYLFORMIMINO-5-AMINOIMIDAZOLE CARBOXAMIDE RIBOTIDE ISOMERASE PROTEIN	59425	58682	0.0686053	na	-0.228466	na	0.14804	na
985	SMc01106	-	PROBABLE SMALL HEAT SHOCK PROTEIN	449264	448833	0.0456224	0.0504948	-0.0482318	na	na	na
1799	SMc00823	-	HYPOTHETICAL PROTEIN	843911	844306	-0.0391122	na	na	na	na	na
5677	SMc01525	dppA2	PUTATIVE DIPEPTIDE BINDING PERIPLASMIC PROTEIN	2609071	2607431	-0.0631591	na	na	na	na	na
502	SMb20266	-	putative amino acid ABC transporter ATP-binding protein	270715	271437	-0.0663339	na	na	na	na	na
432	SMc02842	-	CONSERVED HYPOTHETICAL TRANSMEMBRANE PROTEIN	192886	192389	-0.0724828	0.117308	na	na	na	na
133	SMa0112	-	hypothetical protein	59234	58803	-0.0770488	na	na	na	na	na
6842	SMc03174	-	HYPOTHETICAL UNKNOWN TRANSMEMBRANE PROTEIN	3136837	3136217	-0.0776627	na	na	na	na	na
839	SMb20466	-	hypothetical glucanase protein	478310	479467	-0.078746	na	na	na	na	na
2287	SMa1780	-	Hypothetical protein	1009762	1009319	-0.0804919	na	na	na	na	na
3793	SMc01183	lexA	PUTATIVE LEXA REPRESSOR TRANSCRIPTION REGULATOR PROTEIN	1749452	1750168	-0.0813501	na	-0.243756	na	na	na
2968	SMb20779	-	hypothetical protein of ISRm2011-2, orfC N-terminus	1574366	1574617	-0.0833171	na	na	na	na	na
4364	SMc00151	gph1	PROBABLE PHOSPHOGLYCOLATE PHOSPHATASE PROTEIN	2017176	2017859	-0.0843082	na	na	na	0.318552	na
3115	SMb21633	paaG	putative enoyl-CoA hydratase protein	1661661	1662452	-0.0844293	na	na	na	na	na
2102	SMc00018	rnhA1	PROBABLE RIBONUCLEASE HI PROTEIN	1000917	1001378	-0.0844834	na	na	na	na	na
1825	SMc00925	-	PUTATIVE SIGNAL PEPTIDE PROTEIN	858457	857762	-0.0869667	na	0.189705	-0.718211	-0.470826	-0.239991
1304	SMa0967	-	hypothetical protein	540688	539831	-0.0875976	na	na	na	na	na
393	SMb20210	-	putative oxidoreductase protein	218000	217287	-0.0883639	na	-0.337584	na	na	na
592	SMa0464	-	putative adenylate cyclase	251618	248442	-0.0887041	na	0.157304	na	na	na
5433	SMc01558	-	HYPOTHETICAL PROTEIN	2499319	2498915	-0.0889722	na	0.252253	na	na	na
2648	SMb21480	-	conserved hypothetical protein	1403634	1403374	-0.0897894	na	na	na	na	na
7811	SMc03855	-	CONSERVED HYPOTHETICAL PROTEIN	3521164	3519890	-0.0899629	na	na	na	na	na
2606	SMb21455	-	conserved hypothetical protein	1383507	1382140	-0.090365	na	na	na	na	na
2380	SMb20875	-	conserved hypothetical protein	1282277	1281348	-0.0903845	na	0.129702	na	na	na
2808	SMc01786	himA	PROBABLE INTEGRATION HOST FACTOR ALPHA-SUBUNIT PROTEIN	1331426	1331764	-0.0905491	-0.161451	na	na	na	na
2448	SMb20907	-	HYPOTHETICAL PROTEIN	1317258	1317563	-0.0919967	na	na	na	na	na
930	SMb20507	-	putative sugar ABC transporter ATP-binding protein	530387	528861	-0.0920683	na	na	na	na	na
800	SMc00412	pyrF	PROBABLE OROTIDINE 5'-PHOSPHATE DECARBOXYLASE PROTEIN	362774	362070	-0.0921853	-0.259725	na	-0.166966	-0.282388	na
991	SMb20523	-	hypothetical protein TRANSMEMBRANE	550428	549220	-0.0924789	na	na	na	na	na
145	SMb20066	-	HYPOTHETICAL PROTEIN	74537	74722	-0.0939362	na	na	na	na	na
2419	SMc02393	-	PUTATIVE AMINOTRANSFERASE PROTEIN	1146640	1145519	-0.0940828	na	na	na	0.286808	na
1015	SMc01094	mexE1	PUTATIVE MULTIDRUG EFFLUX SYSTEM TRANSMEMBRANE PROTEIN	465625	464417	-0.0947533	na	na	na	na	na
266	SMc04463	-	CONSERVED HYPOTHETICAL PROTEIN	94214	94570	-0.0954068	na	0.289716	na	na	na
5902	SMc01990	-	PUTATIVE FERREDOXIN REDUCTASE PROTEIN	2716700	2715471	-0.0977492	na	0.188768	na	na	na
3347	SMc01029	-	CONSERVED HYPOTHETICAL PROTEIN	1555529	1555810	-0.0989882	-0.480566	na	na	na	na
126	SMa0108	-	putative ABC transporter, ATP-binding protein	56383	57297	-0.0990595	na	na	na	na	na
1257	SMc02224	chaA	PUTATIVE CALCIUM/PROTON ANTIPORTER TRANSMEMBRANE PROTEIN	585497	586582	-0.0991663	-0.088674	na	na	na	na
5884	SMc01980	-	PUTATIVE SUGAR TRANSPORT SYSTEM ATP-BINDING ABC TRANSPORTER PROTEIN	2704614	2705681	-0.100283	na	na	na	na	na
2653	SMb21483	-	HYPOTHETICAL PROTEIN	1405077	1404796	-0.100556	na	na	na	na	na
2922	SMa2269	-	hypothetical protein	1267896	1268162	-0.100621	na	na	na	na	na
676	SMc00358	cfa1	PUTATIVE CYCLOPROPANE-FATTY-ACYL-PHOSPHOLIPID SYNTHASE PROTEIN	313033	314274	-0.102387	na	na	na	na	na
3067	SMb20612	dctB	C4-dicarboxylate transport sensor protein	1628134	1629999	-0.10405	na	na	na	na	na
2454	SMc02422	-	HYPOTHETICAL PROTEIN	1158929	1159585	-0.106964	na	na	na	na	na
2099	SMb21582	-	putative exoD-like membrane protein	1121890	1122522	-0.108509	na	na	na	na	na
1920	SMa1544	nuoK2	NuoK2 NADH I chain K	852614	852312	-0.108558	na	na	na	na	na
3234	SMc01258	-	HYPOTHETICAL TRANSMEMBRANE PROTEIN	1517738	1516716	-0.111549	na	na	na	na	na
589	SMc00323	rpsO	PROBABLE 30S RIBOSOMAL PROTEIN S15	276686	276955	-0.1122	na	na	na	0.297374	0.39818
6652	SMc04041	pldB	PROBABLE LYSOPHOSPHOLIPASE L2 PROTEIN	3044772	3045755	-0.112249	na	na	na	na	na
5311	SMc01649	-	HYPOTHETICAL PROTEIN	2447125	2446721	-0.112552	na	na	na	na	na
1931	SMc00928	-	HYPOTHETICAL SIGNAL PEPTIDE PROTEIN	915066	916223	-0.112623	na	na	na	na	na
6353	SMc00667	-	CONSERVED HYPOTHETICAL PROTEIN	2913525	2914118	-0.115252	na	na	na	na	na
5693	SMc01748	-	HYPOTHETICAL PROTEIN	2613136	2613396	-0.11561	0.197161	na	na	na	na
3002	SMb20575	pcaB	putative 3-carboxy-cis,cis-muconate cycloisomerase protein	1590515	1589460	-0.115944	na	na	na	na	na
4	SMb21655	lacZ1	probable beta-galactosidase protein	3086	5353	-0.116859	-0.136459	na	na	na	na
602	SMa0470	-	putative ABC transporter, ATP-binding protein	255793	257562	-0.117262	na	na	na	na	na
1434	SMb21063	-	hypothetical nucleotide-binding protein	697071	698642	-0.118262	na	na	na	na	na
1678	SMc00777	-	CONSERVED HYPOTHETICAL PROTEIN	797329	797775	-0.119015	0.302357	na	na	-0.217688	na
1237	SMb20841	-	hypothetical membrane-anchored protein	633267	631879	-0.120201	-0.174965	na	na	na	na
6872	SMc03194	cobF	PROBABLE METHYLTRANSFERASE PROTEIN	3158880	3158110	-0.120581	na	na	na	na	na
6170	SMc02444	-	CONSERVED HYPOTHETICAL PROTEIN	2828121	2827375	-0.120857	na	na	na	na	na
72	SMa0052	-	hypothetical protein	27507	27713	-0.120933	na	na	na	na	na
4661	SMc04163	-	PUTATIVE TRANSCRIPTION REGULATOR PROTEIN	2153150	2152254	-0.121098	na	na	na	na	na
2081	SMb21574	-	putative protein similar to sensor histidine kinase domain	1113430	1113813	-0.121232	na	na	na	na	na
3828	SMc04449	cpdB	PROBABLE 2',3'-CYCLIC-NUCLEOTIDE 2'-PHOSPHODIESTERASE PRECURSOR PROTEIN	1761609	1763582	-0.122481	na	na	na	na	na
4488	SMc04239	-	HYPOTHETICAL PROTEIN	2065483	2065692	-0.123315	na	na	na	na	na
5243	SMc01612	TRm5	TRANSPOSASE FOR INSERTION SEQUENCE ELEMENT ISRM5	2403723	2402527	-0.1235	na	na	na	na	na
4453	SMc04232	-	HYPOTHETICAL GLYCINE RICH TRANSMEMBRANE PROTEIN	2059036	2059614	-0.123579	na	na	na	na	na
5384	SMc01546	-	CONSERVED HYPOTHETICAL PROTEIN	2482366	2482130	-0.125505	na	na	na	na	na
2070	SMc00003	-	PUTATIVE CHAPERONE PROTEIN	985233	986288	-0.125607	na	-0.213542	na	na	na
507	SMb20271	-	CONSERVED HYPOTHETICAL PROTEIN	276546	276977	-0.128704	na	na	na	na	na
5387	SMc01547	-	CONSERVED HYPOTHETICAL PROTEIN	2482491	2483120	-0.129009	na	na	na	na	na
6822	SMc03166	-	CONSERVED HYPOTHETICAL TRANSMEMBRANE PROTEIN	3126985	3125900	-0.129178	na	na	na	na	na
455	SMb20238	-	HYPOTHETICAL PROTEIN	243197	242403	-0.12965	-0.156528	na	na	na	na
2625	SMc00571	fabD	PROBABLE MALONYL COA-ACYL CARRIER PROTEIN TRANSACYLASE	1240670	1241614	-0.131537	na	-0.156132	na	na	na
350	SMa0288	-	hypothetical protein	161341	160505	-0.131541	na	na	na	na	na
1505	SMb21095	-	putative amino acid uptake ABC transporter permease protein	737973	738845	-0.131716	na	na	na	na	na
1658	SMc00770	potF	PROBABLE PUTRESCINE-BINDING PERIPLASMIC PROTEIN	783254	784348	-0.131748	-0.364312	-0.168919	-0.279945	-0.272393	-0.350886
1409	SMb21048	-	hypothetical membrane protein	681807	680362	-0.132286	-0.102513	na	na	na	na
1815	SMc00831	-	HYPOTHETICAL TRANSCRIPTION REGULATOR PROTEIN	853244	852348	-0.132756	na	-0.110794	na	na	na
2914	SMb20748	pssF	putative glycosyltransferase protein	1537569	1536505	-0.1335	na	na	na	na	na
650	SMa0516	-	probable dehydrogenease	279118	280005	-0.133919	na	na	na	na	na
2897	SMb20728	-	HYPOTHETICAL PROTEIN	1532894	1532685	-0.134561	na	na	na	na	na
2201	SMc00034	-	PUTATIVE OXIDOREDUCTASE PROTEIN	1047631	1048614	-0.135502	na	na	na	na	na
343	SMb20169	-	HYPOTHETICAL PROTEIN	188236	187595	-0.135748	na	na	na	na	na
2612	SMb21458	-	putative sugar uptake ABC transporter permease protein	1385248	1384373	-0.136074	na	-0.336344	na	na	na
2574	SMc02543	-	HYPOTHETICAL TRANSMEMBRANE PROTEIN	1216832	1218541	-0.136109	-0.264295	-0.35875	na	-0.38798	na
403	SMc02828	-	PUTATIVE HYDROXYACID DEHYDROGENASE PROTEIN	176095	175136	-0.136335	na	na	na	na	na
2678	SMb21689	-	HYPOTHETICAL PROTEIN	1416778	1416596	-0.13733	na	na	na	na	na
4889	SMc04362	-	PUTATIVE TRANSPORT PROTEIN	2241755	2240307	-0.138471	na	na	na	na	na
1236	SMa0914	-	conserved hypothetical protein	508807	509748	-0.138509	na	na	na	na	na
1636	SMa1256	-	Hypothetical Protein	688227	687697	-0.138567	na	na	na	na	na
575	SMb20314	-	putative dihydroxyacetone kinase protein	316372	315380	-0.138877	na	na	na	na	na
2061	SMb21564	-	HYPOTHETICAL PROTEIN	1103474	1103791	-0.139202	na	na	na	na	na
1930	SMa1550	-	putative response regulator of two-component system	857628	858311	-0.140478	na	0.226508	na	na	na
2027	SMb21547	-	HYPOTHETICAL PROTEIN	1080919	1081311	-0.140759	na	na	na	na	na
2330	SMa1801	-	Reverse transcriptase, maturase	1023898	1022639	-0.140775	na	na	na	na	na
494	SMc02872	-	PUTATIVE PERMEASE ABC TRANSPORTER PROTEIN	228651	227704	-0.14095	na	na	na	na	na
1467	SMc02317	-	HYPOTHETICAL SIGNAL PEPTIDE PROTEIN	689159	688770	-0.14168	na	0.140152	na	na	na
2746	SMc01757	-	CONSERVED HYPOTHETICAL PROTEIN	1303111	1303491	-0.141727	na	na	na	na	na
1899	SMb21334	-	hypothetical exported glutamine-rich protein	1000632	1001393	-0.141942	na	na	na	na	na
1910	SMc00880	-	PROBABLE OXIDOREDUCTASE PROTEIN	907031	906261	-0.142228	na	na	na	na	na
713	SMa0564	-	conserved hypothetical protein, possible oxidoreductase	299417	300487	-0.142313	na	0.311199	na	na	na
1962	SMc00860	ispB	PUTATIVE OCTAPRENYL-DIPHOSPHATE SYNTHASE PROTEIN	928521	927505	-0.142437	-0.290011	-0.367667	-0.181658	na	-0.358011
980	SMc01108	-	CONSERVED HYPOTHETICAL PROTEIN	447637	448392	-0.143103	na	na	na	na	na
2488	SMa1918	-	Hypothetical protein	1092279	1092560	-0.143861	na	na	na	na	na
1971	SMa1586	syrB2	SyrB2 transcriptional regulator	880314	879859	-0.143932	-0.489241	na	na	na	na
3015	SMc01355	-	CONSERVED HYPOTHETICAL PROTEIN	1427749	1427252	-0.144638	na	0.217699	na	na	na
2147	SMb20927	-	hypothetical exported protein	1151413	1150931	-0.14512	na	na	na	na	na
1908	SMb21339	-	putative protein, similar to N-terminal part of the catalytic subunit of an oxidoreductase like aldehyde oxidase or xanthine dehydrogenase	1005459	1005791	-0.145206	na	na	na	na	na
1991	SMb21527	tauB	putative taurin uptake ABC transporter ATP-binding protein	1052062	1052874	-0.145305	na	na	na	na	na
2771	SMa2135	glyA2	probable GlyA2 serine hydroxymethyltransferase, SHMT	1207823	1206555	-0.145365	na	na	na	na	na
1636	SMc00763	-	CONSERVED HYPOTHETICAL PROTEIN	773789	774973	-0.146836	na	na	na	na	na
2124	SMa1670	arcA2	probable ArcA2 arginine deiminase	936579	937838	-0.147198	-0.38397	na	na	na	na
7897	SMc03891	-	PUTATIVE AMINO ACID-BINDING PERIPLASMIC ABC TRANSPORTER PROTEIN	3558751	3559524	-0.147591	na	na	0.10433	na	na
779	SMc00404	-	HYPOTHETICAL PROTEIN	355893	355519	-0.148325	-0.167315	-0.297199	na	na	na
3750	SMc01196	-	CONSERVED HYPOTHETICAL PROTEIN	1733606	1734328	-0.148454	na	0.186838	na	na	na
5786	SMc01995	-	CONSERVED HYPOTHETICAL PROTEIN	2659700	2660086	-0.150434	na	na	na	na	na
1535	SMc03020	fliN	FLAGELLAR MOTOR SWITCH PROTEIN	719081	718449	-0.150724	-0.381876	-0.312253	na	na	na
1956	SMb21369	-	conserved hypothetical protein	1032568	1033641	-0.151139	na	na	na	na	na
1567	SMc03040	flaC	FLAGELLIN PROTEIN	735785	736750	-0.151615	-0.262299	na	-1.24469	na	na
1302	SMb21041	-	conserved putative protein, possibly related to processing of cell wall amino acids	659874	661109	-0.153291	na	na	na	na	na
54	SMa0034	-	possible protease	21108	19453	-0.153935	-0.231411	-0.360265	na	na	na
267	SMa0216	-	putative ABC transporter, ATP-binding protein	118287	117547	-0.154324	na	na	na	na	na
670	SMb20365	-	putative ABC transporter iron-binding protein	377852	376824	-0.154534	na	na	na	na	na
5256	SMc01619	-	HYPOTHETICAL PROTEIN	2410607	2409552	-0.155249	na	na	na	na	na
24	SMb20013	-	HYPOTHETICAL PROTEIN	20323	19079	-0.155691	na	na	na	na	na
2071	SMb21570	stcD2	putative NADH-dependent oxidase protein	1110063	1108027	-0.156101	na	na	na	na	na
4944	SMc01419	rpoE1	PROBABLE RNA POLYMERASE SIGMA FACTOR PROTEIN	2267073	2267627	-0.156819	na	na	na	na	na
709	SMb20388	-	putative NADPH:quinone oxidoreductase protein	400960	399980	-0.156899	na	0.213786	na	na	na
3669	SMc01223	-	PUTATIVE TRANSCRIPTION REGULATOR PROTEIN	1701567	1702037	-0.157285	na	na	na	na	na
7973	SMc04406	-	HYPOTHETICAL TRANSMEMBRANE PROTEIN	3613023	3613730	-0.157738	na	na	na	na	na
1981	SMc00852	-	HYPOTHETICAL TRANSMEMBRANE SIGNAL PEPTIDE PROTEIN	933196	935130	-0.157996	na	-0.20786	na	na	na
1671	SMa1294	-	Hypothetical Protein	705994	706359	-0.15831	na	0.140242	na	na	na
1818	SMb21199	oppD	putative oligopeptide uptake ABC transporter ATP-binding protein, consisting of 2 fused ATP-binding domains	948716	950317	-0.158691	na	na	na	na	na
1855	SMa1465	-	Putative ABC transporter permease	807257	806502	-0.1594	na	na	na	na	na
4674	SMc04168	-	CONSERVED HYPOTHETICAL PROTEIN	2156940	2156698	-0.159565	na	na	na	na	na
2480	SMb20918	TRm1a	transposase of insertion sequence ISRm1 orfA protein	1325890	1326282	-0.159709	na	na	na	na	na
1857	SMb21310	expE5	putative membrane-anchored protein	975090	974386	-0.160593	na	na	na	na	na
5685	SMc03949	ntrP	NITROGEN REGULATORY PROTEIN	2611440	2611712	-0.160993	na	na	na	na	na
373	SMc04114	pilA1	PUTATIVE PILIN SUBUNIT PROTEIN	160711	160893	-0.161017	-0.494335	na	na	na	na
5835	SMc01957	-	CONSERVED HYPOTHETICAL PROTEIN	2680164	2680478	-0.161486	na	na	na	na	na
2602	SMb21452	-	HYPOTHETICAL PROTEIN	1381032	1381556	-0.161745	na	na	na	na	na
1782	SMb21180	-	putative transcriptional regulator, LysR family protein	927792	926839	-0.161959	na	na	na	na	na
890	SMc01150	-	CONSERVED HYPOTHETICAL PROTEIN	401348	402619	-0.162183	na	na	na	na	na
497	SMc02873	-	PUTATIVE PERIPLASMIC BINDING (SIGNAL PEPTIDE) ABC TRANSPORTER PROTEIN	230179	228920	-0.162685	na	na	na	na	na
3086	SMb20623	-	conserved hypothetical protein	1643217	1644488	-0.162745	na	na	na	na	na
3606	SMc01241	-	HYPOTHETICAL PROTEIN	1677017	1676646	-0.162799	-0.225331	-0.252325	na	na	na
3747	SMc01197	-	HYPOTHETICAL PROTEIN	1733218	1732976	-0.162871	na	-0.388478	na	na	na
4208	SMc00549	-	HYPOTHETICAL PROTEIN	1939583	1940149	-0.16288	na	-0.317047	na	na	na
4372	SMc00145	-	HYPOTHETICAL PROTEIN	2024430	2023924	-0.163132	na	na	na	na	na
1496	SMc03006	cheY1	CHEMOTAXIS REGULATOR PROTEIN	704096	704461	-0.163345	na	na	-0.697983	-0.350566	na
3093	SMb20630	-	putative sugar uptake ABC transporter ATP-binding protein	1650004	1648919	-0.163555	na	na	na	na	na
270	SMb20127	-	HYPOTHETICAL PROTEIN	139986	139006	-0.163788	na	na	na	na	na
335	SMb20165	-	HYPOTHETICAL PROTEIN	184327	184998	-0.163888	na	na	na	na	na
6455	SMc03958	tolQ	PUTATIVE TRANSPORT TRANSMEMBRANE PROTEIN	2951277	2950558	-0.163934	-0.399794	-0.528352	na	na	na
1786	SMc00817	-	PUTATIVE CARBOXYMETHYLENEBUTENOLIDASE (DIENELACTONE HYDROLASE) PROTEIN	838306	839181	-0.163951	na	na	na	na	na
1190	SMc02199	-	CONSERVED HYPOTHETICAL PROTEIN	547181	547675	-0.16436	-0.408514	na	na	na	na
1209	SMc02150	-	CONSERVED HYPOTHETICAL PROTEIN	562571	561561	-0.164928	na	na	na	na	na
2674	SMb21493	-	putative transcriptional regulator, asnC family protein	1415367	1414906	-0.165053	na	0.338252	na	na	na
209	SMb20091	-	CONSERVED HYPOTHETICAL PROTEIN	99186	99692	-0.165186	na	na	na	na	na
1460	SMa1092	-	hypothetical protein	598030	597521	-0.165993	na	0.103738	na	na	na
1651	SMa1276	norC	NorC nitric oxide reductase	698509	698057	-0.16603	na	-0.136327	na	na	na
1457	SMa1091	-	hypothetical protein	596794	597297	-0.166877	na	na	na	na	na
554	SMa0447	-	conserved hypothetical protein	238528	239649	-0.166921	na	na	na	na	na
1374	SMa1013	actP	ActP copper transport ATPase	560686	563166	-0.16751	na	na	na	na	na
1537	SMa1158	-	Conserved hypothetical protein	635070	634156	-0.167804	-0.426386	na	na	na	na
810	SMb20451	-	CONSERVED HYPOTHETICAL PROTEIN	464690	465253	-0.167871	na	na	na	na	na
6023	SMc02424	-	PUTATIVE OLIGOPEPTIDE TRANSPORT ATP-BINDING ABC TRANSPORTER PROTEIN	2796470	2797474	-0.17003	na	na	na	na	na
2140	SMa1682	-	NapD-like protein	946883	945870	-0.170036	na	na	na	na	na
434	SMa0367	-	hypothetical protein	196912	197808	-0.170119	na	na	na	na	na
1881	SMb21324	expA7	putative glucose-1-phosphate thymidyltransferase protein	993810	994691	-0.17016	na	na	na	na	na
3991	SMc00265	-	PUTATIVE PERIPLASMIC BINDING PROTEIN	1834367	1833357	-0.170384	na	-0.141133	na	0.508551	na
5806	SMc01946	livK	PUTATIVE LEUCINE-SPECIFIC BINDING PROTEIN PRECURSOR	2669507	2668389	-0.1709	na	na	na	0.550924	na
2016	SMc00981	-	PUTATIVE FERREDOXIN PROTEIN	956324	957418	-0.171656	na	na	na	na	na
6163	SMc02439	-	CONSERVED HYPOTHETICAL PROTEIN	2824234	2824779	-0.171882	na	na	na	na	na
844	SMc00433	iolE	PUTATIVE MYO-INOSITOL CATABOLISM PROTEIN	381777	380875	-0.172416	na	na	na	na	na
2652	SMa2033	-	Hypothetical protein	1149915	1150712	-0.172807	na	na	na	na	na
2995	SMa2406	rhbD	RhbD Rhizobactin siderophore biosynthesis protein	1310812	1311402	-0.173463	na	na	na	na	na
6954	SMc03131	-	PUTATIVE AMINO ACID-BINDING PERIPLASMIC ABC TRANSPORTER PROTEIN	3199079	3198252	-0.174404	na	na	na	na	na
597	SMa0466	-	putative ABC transporter, periplasmic solute-binding protein	252021	253625	-0.174903	-0.116089	na	na	na	na
1983	SMb21384	-	putative SDR family dehydrogenase protein	1048106	1047363	-0.17491	na	na	na	na	na
1688	SMa1303	virB10	VirB10 transmembrane type IV secretion protein	713410	712238	-0.175986	na	na	na	na	na
2740	SMc01755	-	PUTATIVE TRANSPORT TRANSMEMBRANE PROTEIN	1300842	1299607	-0.176273	na	na	na	na	na
1205	SMa0887	-	hypothetical protein	494568	495134	-0.176692	na	na	na	na	na
2635	SMc00575	-	CONSERVED HYPOTHETICAL PROTEIN	1244845	1246044	-0.177428	na	na	0.162176	0.156248	na
1687	SMa1302	virB11	VirB11 type IV secretion protein	712227	711238	-0.17743	0.309246	na	na	na	na
4450	SMc04231	uvrB	PROBABLE EXCINUCLEASE ABC SUBUNIT B PROTEIN	2055780	2058737	-0.177461	0.602563	0.397343	na	na	na
5582	SMc02709	-	HYPOTHETICAL/UNKNOWN PROTEIN	2559717	2559923	-0.177523	na	na	na	na	na
1530	SMc03017	-	CONSERVED HYPOTHETICAL PROTEIN	716033	715587	-0.177651	-0.253525	na	na	na	na
321	SMb20157	-	hypothetical ABC transporter periplasmic solute-binding protein	175274	176398	-0.177952	na	na	na	na	na
5426	SMc01555	-	HYPOTHETICAL PROTEIN	2497055	2496744	-0.17796	na	na	na	na	na
1329	SMa0985	-	putative LysR-family transcriptional regulator	548286	547525	-0.179019	na	na	na	na	na
3895	SMc04450	mfd	PROBABLE TRANSCRIPTION-REPAIR COUPLING FACTOR (TRCF) PROTEIN	1791052	1787537	-0.17905	-0.0775685	na	na	na	na
5349	SMc01667	-	CONSERVED HYPOTHETICAL PROTEIN	2471525	2471163	-0.179227	na	na	na	na	na
3372	SMc01045	ntrX	PROBABLE NITROGEN REGULATION PROTEIN	1573356	1574720	-0.179467	na	na	na	na	na
5437	SMc01559	-	CONSERVED HYPOTHETICAL PROTEIN	2499850	2499428	-0.179499	na	na	na	na	na
4306	SMc00459	-	CONSERVED HYPOTHETICAL PROTEIN	1989955	1990938	-0.180172	na	na	na	na	na
3032	SMb20593	-	HYPOTHETICAL PROTEIN	1606851	1607375	-0.180433	na	-0.170502	na	na	na
2812	SMc01788	-	HYPOTHETICAL PROTEIN	1332716	1332501	-0.181615	-0.256222	na	na	na	na
2321	SMa1798	kup2	Kup2 Potassium uptake protein	1019529	1021430	-0.181651	na	na	na	na	na
4023	SMc00281	-	HYPOTHETICAL SIGNAL PEPTIDE PROTEIN	1851307	1850867	-0.181744	na	na	na	na	na
5698	SMc01516	-	CONSERVED HYPOTHETICAL PROTEIN	2614570	2614157	-0.182147	na	na	na	na	na
219	SMb20101	-	CONSERVED HYPOTHETICAL PROTEIN	109808	111088	-0.182461	na	na	na	na	na
1795	SMb21185	gabD2	putative succinate-semialdehyde dehydrogenase (NAD(P)+) protein	935237	933762	-0.18249	na	na	na	na	na
1461	SMa1093	-	hypothetical protein	598128	598616	-0.182545	na	na	na	na	na
3145	SMb21649	agpT	alpha-galactoside utilization transcriptional regulator, AraC family protein	1680394	1681335	-0.183121	na	na	na	na	na
1771	SMb21175	phoE	phosphate uptake ABC transporter permease protein	922102	921140	-0.183182	na	na	na	na	na
6890	SMc03204	lpdA3	PROBABLE DIHYDROLIPOAMIDE DEHYDROGENASE (E3 COMPONENT OF BRANCHED-CHAIN ALPHA-KETO ACID DEHYDROGENASE COMPLEX) PROTEIN	3168434	3169828	-0.183337	na	na	na	na	na
1515	SMa1138	-	Truncated response regulator	620856	620365	-0.18351	na	na	na	na	na
1191	SMc02203	-	CONSERVED HYPOTHETICAL PROTEIN	547672	548811	-0.183565	-0.207835	na	na	na	na
1506	SMb21096	-	putative amino acid transporter ABC transporter ATP-binding protein	738842	739624	-0.184657	na	na	na	na	na
7164	SMc03086	fdsD	PUTATIVE NAD-DEPENDENT FORMATE DEHYDROGENASE DELTA SUBUNIT PROTEIN	3262135	3261902	-0.184695	na	na	na	na	na
6689	SMc04053	-	HYPOTHETICAL PROTEIN	3056489	3056962	-0.185037	na	na	na	na	na
432	SMb20225	smc22none1	probable osmotically inducible sensory protein	232343	231657	-0.185501	na	na	na	na	na
324	SMb20160	-	CONSERVED HYPOTHETICAL PROTEIN	178551	179168	-0.185557	na	0.146548	na	na	na
2838	SMb20701	-	conserved hypothetical protein	1502776	1502024	-0.18568	na	na	na	na	na
153	SMa0124	groEL3	GroEL3 chaperonin	67826	66192	-0.185903	na	na	1.06082	na	na
2106	SMc00073	-	HYPOTHETICAL PROTEIN	1003068	1002130	-0.186202	0.238863	na	na	na	na
519	SMb20276	-	putative transcriptional regulator protein	280415	281305	-0.187105	na	na	na	na	na
1019	SMb20535	-	putative dehydrogenase protein	559369	558359	-0.187945	na	na	na	na	na
1547	SMb21127	-	conserved hypothetical protein	766495	766866	-0.188198	na	na	na	na	na
1480	SMb21084	-	hypothetical protein encoded by ORF2 of ISRm14, IS66 family	722864	723217	-0.188908	na	na	na	na	na
2626	SMa2015	-	Putative transcriptional regulator	1142407	1141886	-0.188972	0.620228	na	na	na	na
2743	SMb20649	nadE1	putative NH(3)-dependent NAD(+) synthetase protein	1451586	1450582	-0.189086	-0.37532	-0.384942	-0.370904	na	na
127	SMa0110	-	putative ABC transporter ATP-binding protein	57294	58256	-0.189218	-0.167096	na	na	na	na
7205	SMc02506	sitD	PUTATIVE IRON TRANSPORT SYSTEM MEMBRANE ABC TRANSPORTER PROTEIN	3286617	3287471	-0.189719	na	na	na	na	na
718	SMc00376	-	HYPOTHETICAL TRANSMEMBRANE PROTEIN	330762	330352	-0.189768	-0.111107	na	na	na	na
6556	SMc03999	-	HYPOTHETICAL PROTEIN	2996706	2996533	-0.190193	na	na	na	na	na
2359	SMc02365	degP1	PROTEASE PRECURSOR PROTEIN	1112257	1113771	-0.190224	-0.452957	-0.481366	-0.190926	na	-0.219821
1798	SMb21186	gabT	putative 4-aminobutyrate aminotransferase protein	936621	935353	-0.190585	na	na	na	na	na
7786	SMc03840	-	PUTATIVE ACETYLTRANSFERASE (ANTIBIOTIC RESISTANCE) PROTEIN	3506989	3507546	-0.190593	na	na	na	na	na
781	SMa0620	-	hypothetical protein	330668	331474	-0.190896	na	0.243751	na	na	na
2040	SMc00971	-	CONSERVED HYPOTHETICAL PROTEIN	970907	969984	-0.191171	na	na	na	na	na
7212	SMc02503	-	CONSERVED HYPOTHETICAL PROTEIN	3289155	3290258	-0.191219	na	na	na	na	na
223	SMb20103	-	putative monooxygenase protein	113274	115076	-0.191859	na	na	na	na	na
830	SMb20463	-	CONSERVED HYPOTHETICAL PROTEIN	475899	476408	-0.192224	na	na	na	na	na
379	SMa0314	-	hypothetical protein	175873	176124	-0.192476	na	na	na	na	na
6355	SMc00665	-	HYPOTHETICAL/UNKNOWN PROTEIN	2914669	2914481	-0.19266	na	na	na	na	na
2517	SMb21404	-	HYPOTHETICAL PROTEIN	1335895	1336335	-0.192808	na	na	na	na	na
172	SMa0139	-	hypothetical protein	76975	76655	-0.193034	na	na	na	na	na
2689	SMb21501	-	hypothetical membrane protein	1426476	1426114	-0.193572	na	na	na	na	na
2959	SMb20774	-	hypothetical membrane protein	1567154	1566609	-0.193748	na	-0.257316	na	na	na
6462	SMc03961	sqdB	SULFOLIPID (UDP-SULFOQUINOVOSE) BIOSYNTHESIS PROTEIN	2954817	2956037	-0.194657	0.506196	na	na	na	na
5908	SMc02016	-	PUTATIVE FERREDOXIN REDUCTASE PROTEIN	2720399	2719137	-0.194931	na	na	na	na	na
3517	SMc02080	valS	PROBABLE VALYL-TRNA SYNTHETASE (VALINE--TRNA LIGASE) PROTEIN	1632336	1635179	-0.195248	na	na	na	0.217056	0.14368
4151	SMc00496	-	HYPOTHETICAL PROTEIN	1915576	1915262	-0.195448	-0.421502	na	-0.529402	-0.481736	na
310	SMb20151	-	CONSERVED HYPOTHETICAL PROTEIN	166645	167262	-0.195461	na	na	na	na	na
815	SMb20454	-	CONSERVED HYPOTHETICAL PROTEIN	466834	467253	-0.195526	na	na	na	na	na
699	SMa0551	-	hydrolase, putative	292205	293509	-0.195551	na	na	na	na	na
2377	SMa1836	argE	putative ArgE acetylornithine deacetylase	1042302	1043426	-0.195625	na	-0.398527	na	na	na
894	SMb20491	-	CONSERVED HYPOTHETICAL PROTEIN	509245	508667	-0.195627	na	na	na	na	na
4837	SMc04299	-	HYPOTHETICAL PROTEIN	2217326	2215614	-0.195823	na	na	na	na	na
3169	SMc01289	secY	PROBABLE PREPROTEIN TRANSLOCASE TRANSMEMBRANE	1488589	1489929	-0.195954	na	na	na	na	na
448	SMc02850	polA	PROBABLE DNA POLYMERASE I PROTEIN	201483	198469	-0.196808	na	na	-0.328623	na	na
2280	SMc00048	-	CONSERVED HYPOTHETICAL PROTEIN	1081641	1082063	-0.197076	-0.298521	na	na	na	na
7668	SMc03790	-	CONSERVED HYPOTHETICAL PROTEIN	3458293	3457313	-0.1976	na	-0.278786	na	na	na
2316	SMc00060	-	HYPOTHETICAL PROTEIN	1095183	1096076	-0.198246	-0.258218	-0.399137	na	na	na
4888	SMc04361	-	PUTATIVE HYDANTOIN RACEMASE PROTEIN	2240310	2239651	-0.198445	na	na	na	na	na
7908	SMc03896	-	PUTATIVE TRANSCRIPTION REGULATOR PROTEIN	3566924	3566370	-0.199108	na	na	na	na	na
541	SMb20290	-	putative transcriptional regulator protein	295734	296729	-0.199664	na	na	na	na	na
6739	SMc03936	-	CONSERVED HYPOTHETICAL SIGNAL PEPTIDE PROTEIN	3086772	3087245	-0.200034	na	na	na	na	na
1614	SMa1240	napF	NapF Ferredoxin component of periplasmic nitrate reductase	680457	679957	-0.200404	-0.0942825	-0.131192	na	na	na
733	SMc00383	gst3	PUTATIVE GLUTATHIONE S-TRANSFERASE PROTEIN	337712	337026	-0.200416	na	na	na	na	na
379	SMc04110	-	HYPOTHETICAL PROTEIN	164043	164723	-0.201068	-0.325948	-0.160446	na	na	na
1739	SMb21149	-	putative sugar uptake ABC transporter permease protein	893787	894671	-0.20116	na	na	na	na	na
2462	SMb20912	-	putative ATP-dependent DNA ligase protein	1320904	1319810	-0.20145	na	na	na	na	na
381	SMb20202	cbbF	putative D-fructose-1,6-bisphosphatase protein	212366	211317	-0.202041	na	na	na	na	na
7080	SMc03118	-	PUTATIVE PERMEASE ABC TRANSPORTER PROTEIN	3218801	3219688	-0.203501	na	na	na	na	na
6935	SMc03142	-	HYPOTHETICAL TRANSMEMBRANE PROTEIN	3188374	3188949	-0.2038	na	na	na	na	na
5071	SMc01472	prmA	PUTATIVE RIBOSOMAL PROTEIN L11 METHYLTRANSFERASE	2319257	2320132	-0.20387	na	na	na	na	na
2097	SMc00085	-	PUTATIVE CYTOCHROME OXIDASE COMPLEX BIOGENESIS FACTOR TRANSMEMBRANE PROTEIN	997953	998681	-0.203886	-0.299979	-0.729977	na	na	na
1726	SMb21304	-	putative NG,NG-dimethylarginine dimethylaminohydrolase (dimethylargininase) protein	885957	886751	-0.204933	na	-0.184199	na	na	na
1745	SMc00803	-	CONSERVED HYPOTHETICAL PROTEIN	822888	822073	-0.205129	na	0.238764	na	na	na
5959	SMc02041	-	PUTATIVE OXIDOREDUCTASE PROTEIN	2746159	2746923	-0.205626	na	na	na	na	na
2004	SMa1600	-	putative transport protein	891838	893592	-0.206032	-0.347337	na	na	na	na
1580	SMa1195	-	conserved hypothetical protein	658353	657562	-0.207384	-0.116986	na	na	na	na
2427	SMb20899	idhA	hypothetical myo-inositol dehydrogenase protein	1306775	1307767	-0.208083	na	na	na	na	na
2112	SMa1664	-	putative drug resistance protein	932189	931023	-0.208542	na	na	na	na	na
2384	SMb20877	-	putative oxidoreductase, possibly D-amino acid oxidase protein	1284434	1283304	-0.208884	na	na	na	na	na
4800	SMc04269	-	HYPOTHETICAL PROTEIN	2199668	2200129	-0.209854	na	na	na	na	na
1475	SMb21081	manB	probable phosphoglucomutase phosphomannomutase protein	718406	719953	-0.210025	na	na	na	na	na
2988	SMb20787	-	putative branched-chain amino acid uptake ABC transporter permease protein	1580458	1579595	-0.210268	-0.153947	na	na	na	na
1490	SMa1113	-	putative cytochrome C fragment	606329	606021	-0.211403	na	na	na	na	na
2931	SMa2279	-	hypothetical protein	1270393	1269911	-0.2117	na	na	na	na	na
2585	SMb21444	-	conserved hypothetical protein, homolog to osmotically inducible sensory protein SMC22-1 (AF178441)	1372331	1373074	-0.211753	na	na	na	na	na
64	SMb20033	-	hypothetical transcriptional regulator protein	44437	43775	-0.211781	na	-0.179154	na	na	na
1612	SMa1236	napA	NapA periplasmic nitrate reductase	679702	677198	-0.211851	na	na	na	na	na
1465	SMa1096	-	Conserved hypothetical protein	599155	599616	-0.212015	na	na	na	na	na
3071	SMb20614	-	HYPOTHETICAL PROTEIN	1633567	1631510	-0.212306	na	na	-0.383016	-0.258579	na
1955	SMa1580	-	hypothetical protein	874611	875123	-0.213182	na	na	na	na	na
820	SMa0640	-	hypothetical protein	344135	344554	-0.213352	-0.27635	na	na	na	na
1514	SMa1136	-	hypothetical protein	619852	620313	-0.213624	na	na	na	na	na
32	SMb20019	sucB	putative dihydrolipoamide succinyltransferase protein	27342	26206	-0.215059	na	na	na	na	na
1118	SMc02175	-	PUTATIVE TRANSCRIPTION REGULATOR PROTEIN	521138	520434	-0.215133	-0.40007	-0.250887	na	-0.789093	na
6458	SMc03959	-	CONSERVED HYPOTHETICAL PROTEIN	2951627	2954224	-0.215282	na	na	na	na	na
714	SMa0565	-	conserved hypothetical protein	300914	300465	-0.215622	0.290163	na	na	na	na
4638	SMc04331	mtbC	PUTATIVE DIMETHYLAMINE CORRINOID PROTEIN	2141116	2141814	-0.215948	na	na	-0.116516	na	na
2757	SMb20656	-	putative oxidoreductase protein	1457321	1458190	-0.216669	-0.134466	na	na	na	na
5065	SMc01470	-	HYPOTHETICAL SIGNAL PEPTIDE PROTEIN	2318190	2318348	-0.216713	na	na	na	na	na
6175	SMc02447	-	CONSERVED HYPOTHETICAL TRANSMEMBRANE PROTEIN	2829793	2829473	-0.217192	-0.49422	-0.434456	na	na	na
5974	SMc02338	-	PUTATIVE PERIPLASMIC BINDING ABC TRANSPORTER PROTEIN	2760225	2759260	-0.217486	na	na	na	na	na
174	SMb20076	-	putative oxidoreductase protein	83965	84981	-0.217956	na	na	na	na	na
749	SMb20414	-	HYPOTHETICAL PROTEIN	428015	427542	-0.218359	na	na	na	na	na
238	SMa0187	-	putative oxidoreductase	102832	103602	-0.218516	0.114987	0.23105	na	na	na
2129	SMb21600	ampC	putative exported beta-lactamase protein	1141751	1140561	-0.21858	na	na	0.135375	na	na
1492	SMb21088	-	HYPOTHETICAL PROTEIN	731137	730922	-0.218866	na	na	na	na	na
1851	SMa1461	-	Putative muconate cycloisomerase	805461	804337	-0.219414	-0.270527	-0.387063	na	na	na
1486	SMa1111	-	hypothetical protein	604938	605630	-0.219448	na	na	na	na	na
4145	SMc00502	-	CONSERVED HYPOTHETICAL PROTEIN	1909479	1910153	-0.219474	na	na	na	na	na
730	SMb20401	-	HYPOTHETICAL PROTEIN	414827	414654	-0.220054	na	na	na	na	na
2599	SMb21450	-	conserved hypothetical protein	1380308	1380847	-0.220125	na	na	na	na	na
7683	SMc03797	metA	PROBABLE HOMOSERINE O-SUCCINYLTRANSFERASE PROTEIN	3461839	3462834	-0.220747	na	na	0.220655	0.213304	na
1732	SMb21144	-	putative choline uptake ABC transporter periplasmic solute-binding protein precursor	888559	889476	-0.220765	na	na	na	na	na
1698	SMa1319	virB2	VirB2 type IV secretion protein	720149	719850	-0.221037	na	na	na	na	na
1828	SMc00924	-	HYPOTHETICAL PROTEIN	859388	858648	-0.22104	-0.206798	na	na	na	na
1298	SMb21037	-	putative oligopeptidemurein peptide ABC transporter periplasmic solute-binding protein precursor	654648	656243	-0.221424	na	0.221408	na	na	na
7227	SMc02496	priA	PROBABLE PRIMOSOMAL PROTEIN N' (REPLICATION FACTOR Y)	3298577	3296436	-0.22146	na	0.229237	na	na	na
2718	SMa2081	-	probable ABC transporter, ATP-binding protein	1176078	1175080	-0.22148	na	na	na	na	na
5480	SMc01581	-	HYPOTHETICAL TRANSMEMBRANE PROTEIN	2517634	2517915	-0.221586	na	-0.245796	na	na	na
576	SMc02913	-	HYPOTHETICAL PROTEIN	269438	270130	-0.222651	na	na	na	na	na
103	SMc02566	alkB	PROBABLE DNA REPAIR SYSTEM SPECIFIC FOR ALKYLATED DNA PROTEIN	55295	55915	-0.223502	na	0.130628	na	na	na
1661	SMc00771	potG	PROBABLE PUTRESCINE TRANSPORT ATP-BINDING PROTEIN	784466	785611	-0.224613	-0.456576	-0.384878	na	na	na
1692	SMc00783	-	HYPOTHETICAL TRANSMEMBRANE PROTEIN	804174	805226	-0.224876	na	na	na	na	na
1407	SMa1046	-	Probable adenylate cyclase	574539	575606	-0.225507	na	na	na	na	na
886	SMc01167	dnaA	CHROMOSOMAL REPLICATION INITIATOR PROTEIN	399330	400853	-0.225527	na	na	na	na	na
2368	SMb20871	-	putative dehydrogenasereductase, Short-chain dehydrogenases/reductases protein	1278191	1278940	-0.226108	na	-0.395487	na	na	na
1227	SMa0907	-	conserved hypothetical protein	506214	504976	-0.226345	na	0.186939	na	na	na
2600	SMc00559	-	HYPOTHETICAL TRANSMEMBRANE PROTEIN	1229690	1230460	-0.226962	na	na	na	na	na
1689	SMa1306	virB9	VirB9 type IV secretion protein	714274	713420	-0.227713	na	na	na	na	na
1298	SMa0958	atrC	probable AtrC acetolactate syntase	536176	537888	-0.22813	na	na	na	na	na
5473	SMc01577	-	CONSERVED HYPOTHETICAL PROTEIN	2515340	2515723	-0.228168	na	na	na	na	na
2777	SMc01769	-	HYPOTHETICAL PROTEIN	1315387	1316718	-0.228751	-0.897161	-0.590945	na	-0.63511	na
2352	SMb20863	-	conserved hypothetical membrane protein	1269337	1268306	-0.22957	-0.391351	na	na	na	na
4018	SMc00280	-	CONSERVED HYPOTHETICAL PROTEIN	1850238	1850444	-0.229657	na	-0.202133	na	na	na
953	SMb20517	-	HYPOTHETICAL PROTEIN	542647	542357	-0.229789	na	-0.480204	na	na	na
1531	SMa1153	-	Hypothetical protein	628967	629641	-0.229893	na	na	na	na	na
53	SMa0031	-	hypothetical protein	19436	19209	-0.230077	na	na	na	na	na
4395	SMc00136	-	PUTATIVE OXIDOREDUCTASE PROTEIN	2034496	2033792	-0.230644	na	-0.29173	na	na	na
1908	SMa1526	nuoE2	NuoE2 NADH I CHAIN E	843055	842549	-0.231238	na	na	na	na	na
1958	SMc00861	-	HYPOTHETICAL SIGNAL PEPTIDE PROTEIN	927242	925413	-0.23194	-0.5672	-0.292644	-0.117749	-0.202723	na
4114	SMc00539	-	HYPOTHETICAL TRANSMEMBRANE PROTEIN	1890396	1891637	-0.232216	-0.269301	-0.324265	na	na	na
6274	SMc00705	-	CONSERVED HYPOTHETICAL SIGNAL PEPTIDE PROTEIN	2875034	2874231	-0.232415	na	-0.40056	na	na	na
4217	SMc00760	recA	DNA STRAND EXCHANGE AND RECOMBINATION PROTEIN	1949224	1948178	-0.232996	na	na	-0.41992	na	-0.30634
197	SMb20085	-	HYPOTHETICAL PROTEIN	95274	95128	-0.233303	na	na	na	na	na
2440	SMa1898	-	Hypothetical protein	1078036	1079262	-0.234005	na	na	na	na	na
4329	SMc00164	-	CONSERVED HYPOTHETICAL PROTEIN	2002193	2001000	-0.234372	na	na	na	na	na
2744	SMb20650	-	putative long-chain fatty-acid-CoA ligase protein	1453130	1451583	-0.236	-0.455125	-0.419431	-0.658411	-0.805663	na
1501	SMc03011	cheY2	CHEMOTAXIS REGULATOR PROTEIN	709182	709571	-0.236904	na	na	-0.57658	-0.363395	-0.382249
7156	SMc03090	cheW3	PUTATIVE CHEMOTAXIS PROTEIN	3258162	3258641	-0.237342	na	-0.440699	na	na	na
3012	SMa2347	-	conserved hypothetical protein	1322758	1322021	-0.237673	na	na	na	na	na
646	SMb20349	-	probable ABC transporter sugar-binding protein	356464	357405	-0.237866	na	na	na	na	na
5213	SMc01588	-	PUTATIVE ALDEHYDE DEHYDROGENASE PROTEIN	2388826	2387441	-0.237907	-0.174945	na	na	-0.306051	na
2543	SMc02561	-	HYPOTHETICAL PROTEIN	1203973	1203440	-0.237975	na	na	na	na	na
4575	SMc04288	-	PUTATIVE PEPTIDE TRANSPORT ATP-BINDING ABC TRANSPORTER PROTEIN	2109794	2108013	-0.238267	na	0.240696	na	na	na
770	SMa0607	-	hypothetical protein	323618	325168	-0.238481	na	na	na	na	na
2415	SMa1875	-	Putative reverse transcriptase	1067211	1065694	-0.239917	na	na	na	na	na
2690	SMb21502	-	putative glycosyltransferase protein	1427642	1426473	-0.240643	-0.245762	na	na	na	na
1253	SMb21016	-	putative sugar ABC transporter periplasmic solute-binding protein precursor	640395	639364	-0.241068	na	na	na	na	na
365	SMb20183	-	putative ABC transporter ATP-binding protein	199998	200621	-0.241493	na	na	na	na	na
1185	SMc02200	-	HYPOTHETICAL TRANSMEMBRANE PROTEIN	546495	545971	-0.242076	na	na	na	na	na
5415	SMc01550	-	CONSERVED HYPOTHETICAL PROTEIN	2490185	2490652	-0.242785	na	na	na	na	na
2642	SMb21476	-	HYPOTHETICAL PROTEIN	1400599	1400946	-0.243225	na	na	na	na	na
1720	SMc00795	-	CONSERVED HYPOTHETICAL PROTEIN	816350	816102	-0.244029	na	na	na	na	na
2474	SMa1910	-	Hypothetical protein	1087240	1087539	-0.245215	0.175146	na	na	na	na
4495	SMc04244	znuC	PROBABLE HIGH-AFFINITY ZINC UPTAKE SYSTEM ATP-BINDING ABC TRANSPORTER PROTEIN	2069247	2068372	-0.246854	na	na	na	na	na
3426	SMc02118	aapJ	PROBABLE GENERAL L-AMINO ACID-BINDING PERIPLASMIC ABC TRANSPORTER PROTEIN	1593108	1592083	-0.247244	-2.61486	-1.53657	-0.733215	-3.03161	-1.98717
148	SMa0118	-	hypothetical protein	64679	65206	-0.24796	na	na	na	na	na
2505	SMc02637	-	CONSERVED HYPOTHETICAL PROTEIN	1183063	1183425	-0.248428	na	na	na	na	na
5335	SMc01661	-	PUTATIVE METHYLTRANSFERASE PROTEIN	2461536	2459989	-0.249855	na	na	na	na	na
4792	SMc04208	-	PUTATIVE TOXIN SECRETION TRANSMEMBRANE PROTEIN	2196041	2197351	-0.249895	na	na	na	na	na
994	SMc01102	-	HYPOTHETICAL TRANSMEMBRANE PROTEIN	455399	454194	-0.252742	0.194961	na	na	na	na
2340	SMa1806	-	Hypothetical protein	1024981	1025400	-0.25357	na	na	na	na	na
2611	SMa2002	-	Conserved hypothetical protein	1135285	1135947	-0.254195	na	0.226323	na	na	na
6865	SMc03188	cobL	PROBABLE PRECORRIN-6Y C5,15-METHYLTRANSFERASE (DECARBOXYLATING) PROTEIN	3153736	3152495	-0.254226	na	na	na	na	na
2812	SMb20685	-	conserved hypothetical protein	1487278	1489734	-0.254463	na	na	na	na	na
1498	SMc03008	cheW1	CHEMOTAXIS PROTEIN	706764	707231	-0.25469	-0.184894	-0.26452	na	na	na
2588	SMa1978	-	Probable haloacid dehalogenase-like hydrolase	1124938	1124198	-0.255297	na	na	na	na	na
4929	SMc01491	-	CONSERVED HYPOTHETICAL PROTEIN	2260838	2257749	-0.255781	na	0.349788	na	na	na
388	SMb20205	pqqB	probable pyrroloquinoline quinone synthesis protein B	213829	214740	-0.257102	na	na	na	na	na
473	SMb20252	-	HYPOTHETICAL PROTEIN	259248	257884	-0.257379	na	na	na	na	na
683	SMb20370	-	putative ATP-binding transport protein	382623	383303	-0.258893	na	na	na	na	na
6677	SMc04047	azu2	PROBABLE PSEUDOAZURIN (BLUE COPPER PROTEIN)	3052629	3052186	-0.259344	na	na	na	na	na
7102	SMc03108	-	HYPOTHETICAL CALCIUM-BINDING PROTEIN	3232602	3233792	-0.260078	na	na	na	na	na
4344	SMc00159	-	HYPOTHETICAL SIGNAL PEPTIDE PROTEIN	2008651	2009073	-0.261505	na	na	na	na	na
1450	SMc04431	-	CONSERVED HYPOTHETICAL PROTEIN	684058	684321	-0.262248	na	na	na	na	na
6305	SMc00692	-	HYPOTHETICAL SIGNAL PEPTIDE PROTEIN	2886203	2886352	-0.262455	na	na	na	na	na
3542	SMc02067	-	HYPOTHETICAL TRANSMEMBRANE PROTEIN	1651227	1651433	-0.263853	-0.536527	na	na	-0.594062	na
4056	SMc00291	-	HYPOTHETICAL LIPOPROTEIN	1860627	1861946	-0.263855	-0.349545	-0.294665	na	na	na
1547	SMc03028	flgC	FLAGELLAR BASAL-BODY ROD PROTEIN	725325	725744	-0.264628	-0.196465	-0.354326	na	na	na
6747	SMc03950	pntAa	PROBABLE PROTON-TRANSLOCATING NICOTINAMIDE NUCLEOTIDE TRANSHYDROGENASE SUBUNIT PROTEIN	3091802	3090654	-0.264846	-0.273638	na	na	-0.355205	na
1206	SMa0888	-	hypothetical protein	495115	496014	-0.265492	na	na	na	na	na
2583	SMb21442	-	HYPOTHETICAL PROTEIN	1371947	1371498	-0.265505	na	na	na	na	na
1458	SMb21074	-	putative glycosyltransferase protein	711801	710902	-0.266888	na	na	na	na	na
198	SMa0162	-	hypothetical protein	89460	89275	-0.267	na	na	na	na	na
2091	SMa1651	-	putative ABC transporter, periplasmic solute-binding protein	922799	921222	-0.267215	na	na	na	na	na
1831	SMc00923	tag	PROBABLE DNA-3-METHYLADENINE GLYCOSYLASE I PROTEIN	859674	860309	-0.26758	na	na	-0.670977	na	na
19	SMa0015	selB	SelB selenocysteine-specific elongation factor	9252	11252	-0.268857	na	na	na	na	na
2185	SMc00031	-	HYPOTHETICAL/UNKNOWN TRANSMEMBRANE PROTEIN	1038812	1039291	-0.269613	0.184448	na	na	na	na
2263	SMb20989	-	putative stomatin-like protein	1223686	1222916	-0.269746	na	na	na	na	na
919	SMb20498	-	CONSERVED HYPOTHETICAL PROTEIN	519375	518533	-0.270106	na	na	na	na	na
1552	SMc03033	-	HYPOTHETICAL TRANSMEMBRANE PROTEIN	728516	729055	-0.270121	-0.3262	-0.423142	na	na	na
4761	SMc04440	-	HYPOTHETICAL PROTEIN	2183252	2182887	-0.270161	na	na	na	na	na
2139	SMa1680	-	hypothetical protein	945809	943416	-0.270242	na	na	na	na	na
2184	SMa1711	argI2	probable ArgI2 arginase	963647	964540	-0.272164	na	na	na	na	na
1661	SMb21263	-	putative mureinpeptideoligopeptide ABC transporter permease protein	835973	837064	-0.273633	-0.185035	-0.116249	na	na	na
354	SMa0292	-	hypothetical protein	162196	162029	-0.275905	na	na	na	na	na
2031	SMc00976	-	PUTATIVE ENOYL-COA HYDRATASE PROTEIN	962585	963337	-0.276094	na	na	na	na	na
4673	SMc04167	-	PUTATIVE HISTIDINE-RICH TRANSPORTER TRANSMEMBRANE PROTEIN	2156701	2155736	-0.276286	na	na	na	na	na
4442	SMc04227	mcpV	PROBABLE CHEMORECEPTOR (METHYL-ACCEPTING CHEMOTAXIS) TRANSMEMBRANE PROTEIN	2053981	2052167	-0.276683	-0.398749	na	na	na	na
1497	SMc03007	cheA	CHEMOTAXIS PROTEIN (SENSORY TRANSDUCTION HISTIDINE KINASE)	704482	706758	-0.276782	-0.184061	-0.26323	na	na	na
4660	SMc04162	-	PUTATIVE TRANSCRIPTION REGULATOR PROTEIN	2152155	2151826	-0.277052	na	na	na	na	na
772	SMc00402	-	HYPOTHETICAL SIGNAL PEPTIDE PROTEIN	353938	352658	-0.277062	-0.230896	-0.244557	-0.478624	-0.266788	na
597	SMb20326	thuF	probable trehalosemaltose transporter permease protein	329457	330443	-0.277719	na	na	na	na	na
2716	SMa2077	-	probable oxidoreductase	1174143	1173082	-0.279778	na	na	na	na	na
7498	SMc03279	TRm28.2	PUTATIVE TRANSPOSASE NUMBER 2 FOR INSERTION SEQUENCE ISRM28	3394191	3394547	-0.2806	na	na	na	na	na
4707	SMc04177	-	HYPOTHETICAL PROTEIN	2168529	2168068	-0.280734	0.135854	na	na	na	na
2386	SMb20879	-	HYPOTHETICAL PROTEIN	1285663	1285211	-0.281188	na	na	na	na	na
2463	SMb21682	-	HYPOTHETICAL PROTEIN	1321481	1321666	-0.281346	na	na	na	na	na
421	SMc02838	gpmA	PROBABLE PHOSPHOGLYCERATE MUTASE 1 PROTEIN	187720	188355	-0.281547	na	0.239693	0.136299	na	0.206512
4658	SMc04451	-	PUTATIVE CHLORAMPHENICOL PHOSPHOTRANSFERASE PROTEIN	2150584	2151246	-0.283673	na	-0.420386	na	na	na
1552	SMa1168	-	hypothetical protein	640997	641578	-0.284081	na	na	na	na	na
4709	SMc04179	-	PUTATIVE TRANSMEMBRANE PROTEIN	2171064	2169289	-0.284772	na	na	na	na	na
320	SMa0259	-	conserved hypothetical protein	146667	145822	-0.285407	na	na	na	na	na
3453	SMc02105	-	CONSERVED HYPOTHETICAL PROTEIN	1605403	1604216	-0.28561	0.10656	na	na	na	na
1474	SMb21080	-	putative response regulator protein	717545	718369	-0.286815	na	0.385181	na	na	na
512	SMb20273	-	HYPOTHETICAL PROTEIN	278844	278659	-0.288173	na	na	na	na	na
1383	SMc02326	-	HYPOTHETICAL PROTEIN	658860	659342	-0.288384	na	na	na	na	na
1900	SMb21335	-	conserved putative membrane protein, possibly a permease	1002567	1001488	-0.288819	na	na	na	na	na
4971	SMc01432	-	HYPOTHETICAL PROTEIN	2276877	2278913	-0.289465	na	na	na	na	na
4830	SMc04292	cyaF3	PROBABLE ADENYLATE/GUANYLATE CYCLASE PROTEIN	2212056	2213825	-0.289606	na	-0.403607	na	na	na
2889	SMa2245	-	conserved hypothetical protein	1259881	1257344	-0.289693	-0.349443	na	na	na	na
543	SMa0443	-	hypothetical protein	236776	236315	-0.291632	-0.176607	na	na	na	na
4630	SMc04329	-	CONSERVED HYPOTHETICAL PROTEIN	2138910	2138206	-0.293147	na	na	na	na	na
6637	SMc04033	pip3	PUTATIVE PROLINE IMINOPEPTIDASE PROTEIN	3036197	3037087	-0.29427	na	na	na	na	na
5940	SMc02033	-	PUTATIVE PERIPLASMIC BINDING PROTEIN	2739849	2738662	-0.294404	na	na	na	na	na
4884	SMc04359	-	PUTATIVE TRANSMEMBRANE PROTEIN	2237867	2238562	-0.295685	-0.49883	-0.197995	na	na	na
123	SMa0104	-	putative ABC transporter, periplasmic solute-binding protein	52944	54536	-0.295709	na	-0.269519	na	na	na
2203	SMb20953	-	hypothetical exported protein	1180716	1181099	-0.29663	na	-0.242601	na	na	na
2322	SMb20850	lldD3	putative L-lactate dehydrogenase (cytochrome) protein	1253180	1254316	-0.296752	na	0.346231	na	na	na
1404	SMc02289	TRm11b,TRm2011none2b	TRANSPOSASE FOR INSERTION SEQUENCE ELEMENT ISRM11/ISRM2011-2	663889	663284	-0.29684	-0.417065	-0.210161	na	na	na
3810	SMc01175	-	PUTATIVE OXIDOREDUCTASE PROTEIN	1755390	1754542	-0.296918	na	na	na	na	na
6345	SMc00673	-	PUTATIVE HYDROLASE PROTEIN	2906417	2907802	-0.297417	na	-0.189763	na	na	na
2674	SMc00588	gal	PUTATIVE D-GALACTOSE 1-DEHYDROGENASE PROTEIN	1260325	1259399	-0.297596	-0.414358	-0.564888	na	na	na
1108	SMa0825	nifH	NifH nitrogenase Fe protein	453556	454449	-0.297644	na	na	na	na	na
512	SMa0421	-	hypothetical protein	228306	228824	-0.29945	na	na	na	na	na
918	SMc01136	-	HYPOTHETICAL TRANSMEMBRANE PROTEIN	415070	414402	-0.300892	na	na	na	na	na
1842	SMb21211	-	conserved putative membrane protein	964016	965782	-0.304034	-0.232403	na	na	na	na
836	SMb20465	-	HYPOTHETICAL PROTEIN	478135	477065	-0.304244	na	-0.169745	na	na	na
4130	SMc00511	rpe	PROBABLE D-RIBULOSE-5-PHOSPHATE 3-EPIMERASE PROTEIN	1901869	1902549	-0.30539	-0.340404	-0.799613	na	na	na
4544	SMc04263	-	PUTATIVE AMINO ACID CARRIER TRANSMEMBRANE PROTEIN	2092873	2094291	-0.305546	na	na	na	na	na
952	SMa0739	-	hypothetical protein	397382	396954	-0.306206	na	na	na	na	na
410	SMb20217	-	HYPOTHETICAL PROTEIN	225378	226043	-0.307631	na	na	na	na	na
5373	SMc01543	-	CONSERVED HYPOTHETICAL PROTEIN	2479869	2478043	-0.307966	-0.49001	-0.565128	na	na	na
650	SMb20351	-	probable sugar ABC transporter ATP-binding protein	358212	359762	-0.309432	na	-0.163747	na	na	na
2034	SMc00975	mcpU	PROBABLE CHEMORECEPTOR (METHYL-ACCEPTING CHEMOTAXIS) TRANSMEMBRANE PROTEIN	963621	965717	-0.309606	-0.21633	-0.276895	na	-0.916859	na
2228	SMa1737	-	conserved hypothetical protein	982470	983528	-0.311142	-0.230827	na	na	na	na
6333	SMc00678	-	PUTATIVE TRANSCRIPTION REGULATOR PROTEIN	2898114	2897746	-0.311988	na	na	na	na	na
4666	SMc04164	-	HYPOTHETICAL PROTEIN	2153700	2153900	-0.31387	na	na	na	na	na
2996	SMb20571	-	putative aliphatic sulfonate uptake ABC transporter permease protein	1584626	1583781	-0.314174	na	na	na	na	na
2437	SMc02399	TRm11b,TRm2011none2b	TRANSPOSASE FOR INSERTION SEQUENCE ELEMENT ISRM11/ISRM2011-2	1151291	1151896	-0.315381	-0.154466	-0.235244	na	na	na
1330	SMc02259	-	PUTATIVE PERIPLASMIC BINDING ABC TRANSPORTER PROTEIN	624915	624133	-0.316105	na	na	na	na	na
2941	SMb20764	phnL	putative phosphonate uptake ABC transporter ATP-binding protein	1555866	1556573	-0.316456	-0.122875	-0.383819	na	na	na
124	SMc02578	-	CONSERVED HYPOTHETICAL TRANSMEMBRANE PROTEIN	64116	65066	-0.317038	-0.307702	-0.5356	na	na	na
383	SMc02820	cpaF1	PUTATIVE PILUS ASSEMBLY PROTEIN	166163	167563	-0.318014	-0.47246	na	na	-0.625663	na
1370	SMa1010	-	hypothetical protein	559965	559459	-0.319911	-0.290556	na	na	na	na
2422	SMb20897	-	HYPOTHETICAL PROTEIN	1305414	1305866	-0.32142	na	na	na	na	na
3740	SMc02814	-	PUTATIVE TRANSPORT TRANSMEMBRANE PROTEIN	1730845	1729913	-0.323834	na	na	na	na	na
3421	SMc02121	aapP	PROBABLE GENERAL L-AMINO ACID TRANSPORT ATP-BINDING ABC TRANSPORTER PROTEIN	1589607	1588831	-0.3284	-0.990946	-0.872746	-0.852194	-1.91172	-1.80864
781	SMb20428	-	putative ABC transporter amino acid-binding protein	443289	444140	-0.329698	na	na	na	na	na
2877	SMa2233	-	hypothetical protein	1251050	1250151	-0.330377	-0.698624	-0.481238	na	na	na
1729	SMb21143	merA2	putative FAD-dependent pyridine nucleotide-disulphide oxidoreductase, similar to mercuric reductases protein	888368	886947	-0.33152	na	na	na	na	na
720	SMa0570	cyaF4	putative CyaF4 adenylate cyclase	303766	301877	-0.331611	na	na	na	na	na
4685	SMc04171	-	PUTATIVE HEMOLYSIN-TYPE CALCIUM-BINDING PROTEIN	2161242	2159596	-0.331726	na	na	na	na	na
2693	SMb21503	-	putative glycosyltransferase protein	1429217	1427874	-0.3327	-0.358597	-0.384277	na	na	na
2711	SMb21515	-	HYPOTHETICAL PROTEIN	1439015	1440136	-0.333339	na	na	na	na	na
1770	SMb21174	phoT	phosphate uptake ABC transporter permease protein	921130	919613	-0.334019	0.949381	na	na	na	na
4682	SMc04170	-	PUTATIVE TWO 2-COMPONENT RECEIVER DOMAINS PROTEIN	2159494	2158661	-0.336082	-0.218283	-0.373242	na	na	na
5372	SMc01542	-	HYPOTHETICAL PROTEIN	2478025	2477810	-0.337524	-0.416947	na	na	na	na
249	SMa0193	-	hypothetical protein	106592	106326	-0.33937	-0.179709	na	na	na	na
7749	SMc03827	-	PUTATIVE AMINO ACID EFFLUX TRANSMEMBRANE PROTEIN	3493885	3494526	-0.340475	na	0.407792	na	na	na
2477	SMc02654	acpS	PROBABLE HOLO-ACYL-CARRIER PROTEIN SYNTHASE	1168355	1168774	-0.341067	0.22211	0.467079	na	na	na
376	SMb20197	cbbS	putative ribulose-1,5-bisphosphate carboxylase small subunit protein	205725	205336	-0.341188	na	na	na	na	na
1612	SMc03062	aglF	ALPHA-GLUCOSIDES TRANSPORT SYSTEM PERMEASE ABC TRANSPORTER PROTEIN	759384	760394	-0.342121	na	na	na	na	na
6705	SMc04059	-	HYPOTHETICAL PROTEIN	3063781	3065013	-0.343837	-0.388462	-0.287207	na	na	na
4725	SMc04184	-	HYPOTHETICAL PROTEIN	2174533	2174306	-0.344527	na	na	na	na	na
1321	SMc02254	qxtB	PUTATIVE QUINOL OXIDASE SUBUNIT II TRANSMEMBRANE PROTEIN	619698	618694	-0.345311	na	na	na	na	na
4731	SMc04189	-	HYPOTHETICAL TRANSMEMBRANE PROTEIN	2177731	2177576	-0.346161	0.0812958	na	na	na	na
1452	SMa1086	-	Conserved hypothetical protein	594294	593620	-0.34658	na	na	na	na	na
2987	SMb20786	-	putative branched-chain amino acid uptake ABC transporter permease protein	1579588	1578587	-0.348636	na	na	na	na	na
1999	SMb21532	pta	putative phosphate acetyltransferase protein	1058537	1059529	-0.348777	na	-0.534903	na	na	na
4734	SMc04190	-	CONSERVED HYPOTHETICAL SIGNAL PEPTIDE PROTEIN	2178070	2178474	-0.348926	0.243489	na	na	na	na
4704	SMc04176	-	PUTATIVE TRANSMEMBRANE PROTEIN	2167935	2165371	-0.349482	na	na	na	na	na
1551	SMc03032	flgI	FLAGELLAR P-RING PRECURSOR TRANSMEMBRANE PROTEIN	727404	728519	-0.349533	-0.42596	-0.226094	na	na	na
2969	SMb20778	TRm2011none2bnone2	putative transposase of insertion sequence ISRm2011-2, orfB C-terminus protein	1574614	1574126	-0.353599	na	na	na	na	na
1534	SMc03019	fliG	FLAGELLAR MOTOR SWITCH PROTEIN	718361	717324	-0.353755	-0.638577	-0.427949	na	na	na
388	SMa0320	-	putative dehydrogenease	179119	179868	-0.35445	na	na	na	na	na
2016	SMb21540	-	putative iron uptake ABC transporter periplasmic solute-binding protein precursor	1070450	1071472	-0.356404	-0.234879	-0.373203	na	na	na
2418	SMc02392	-	HYPOTHETICAL PROTEIN	1145231	1145497	-0.357255	na	na	na	na	na
1899	SMc00888	-	PUTATIVE CONTAINS A 2-COMPONENT RECEIVER DOMAIN PROTEIN	895248	896984	-0.357328	-0.587621	-0.510301	na	na	na
2232	SMb20970	-	putative sugar uptake ABC transporter permease protein	1200898	1199939	-0.361283	na	na	na	na	na
4774	SMc04200	-	HYPOTHETICAL SIGNAL PEPTIDE PROTEIN	2186082	2186369	-0.361365	na	-0.333229	na	na	na
1658	SMb21260	-	putative mureinpeptideoligopeptide ABC transporter ATP-binding protein	831102	832994	-0.362504	-0.295093	-0.486872	na	na	na
1687	SMb21281	-	putative integral membrane transporter protein, xanthineuracil permeases family	855725	857098	-0.367881	na	na	na	na	na
1543	SMc03026	-	HYPOTHETICAL TRANSMEMBRANE PROTEIN	724079	724630	-0.367881	-0.369928	-0.463045	na	na	na
1764	SMb21168	-	putative integral membrane transporter protein	916366	915182	-0.371109	na	-0.322448	na	na	na
296	SMb20143	-	putative oligopeptide ABC transporter permease protein	158300	157386	-0.371355	na	-0.418945	na	na	na
6907	SMc03150	-	PUTATIVE TRANSCRIPTION REGULATOR PROTEIN	3177458	3176745	-0.37222	na	na	na	na	na
402	SMa0337	-	hypothetical protein	184821	184339	-0.372725	-0.278127	na	na	na	na
651	SMb20352	-	probable sugar ABC transporter permease protein	359762	360826	-0.377169	-0.264485	na	na	na	na
1550	SMc03031	flgA	FLAGELLAR PRECURSOR TRANSMEMBRANE PROTEIN	726901	727407	-0.377612	-0.65605	-0.281583	na	na	na
1066	SMa0805	gabD4	GabD4 succinate-semialdehyde dehdyrogenase	439799	441271	-0.382276	na	na	na	na	na
1230	SMb20838	-	putative secreted calcium-binding protein	630306	629245	-0.383401	na	na	na	na	na
1435	SMb21064	-	HYPOTHETICAL PROTEIN	698639	699172	-0.383593	na	na	na	na	na
1499	SMc03009	cheR	CHEMOTAXIS PROTEIN METHYLTRANSFERASE	707228	708136	-0.384922	-0.356399	-0.378269	na	na	na
1660	SMb21262	-	putative mureinpeptideoligopeptide ABC transporter permease protein	834894	835892	-0.386129	-0.224625	na	na	na	na
3422	SMc02120	aapM	PROBABLE GENERAL L-AMINO ACID TRANSPORT PERMEASE ABC TRANSPORTER PROTEIN	1590780	1589626	-0.387651	-1.68095	-1.4039	na	-3.00667	na
6452	SMc04461	tolB	PROBABLE TOLB PROTEIN PRECURSOR	2948927	2947617	-0.387877	-0.309769	-0.623223	na	na	na
2410	SMa1874	-	Hypothetical protein	1064742	1065083	-0.390953	na	na	na	na	na
2837	SMb20700	-	conserved hypothetical exported protein	1501947	1501534	-0.391614	na	na	na	na	na
1064	SMa0802	-	putative ABC transporter, permease protein	437841	438641	-0.396552	na	na	na	na	na
7603	SMc03762	-	HYPOTHETICAL TRANSMEMBRANE PROTEIN	3427669	3424676	-0.397465	-0.500926	-0.362339	na	na	na
4708	SMc04178	-	CONSERVED HYPOTHETICAL PROTEIN	2169287	2168568	-0.397721	na	na	na	na	na
2277	SMb20994	-	conserved hypothetical protein	1230830	1230297	-0.398277	-0.293045	na	na	na	na
2353	SMb20864	-	conserved hypothetical exported protein	1269835	1269410	-0.399842	na	na	na	na	na
4474	SMc04236	-	PUTATIVE GLYCINE-RICH CELL WALL STRUCTURAL TRANSMEMBRANE PROTEIN	2063208	2063960	-0.409821	na	na	na	na	na
3046	SMc01338	TRm11b,TRm2011none2b	PUTATIVE TRANSPOSASE FOR INSERTION SEQUENCE ELEMENT ISRM11/ISRM2011-2	1440076	1440681	-0.410667	-0.224867	na	na	na	na
7707	SMc03807	amtB	PROBABLE AMMONIUM TRANSPORTER PROTEIN	3471607	3472962	-0.412002	na	na	na	na	na
7783	SMc03839	-	HYPOTHETICAL TRANSMEMBRANE PROTEIN	3506126	3506863	-0.414337	-0.510726	-0.619491	na	na	na
3423	SMc02119	aapQ	PROBABLE GENERAL L-AMINO ACID TRANSPORT PERMEASE ABC TRANSPORTER PROTEIN	1591978	1590785	-0.415004	-1.85036	-1.26383	na	-3.3303	-2.59165
271	SMa0218	-	putative ABC transporter, periplasmic solute-binding protein	120230	119373	-0.434682	-0.279593	na	na	na	na
2696	SMb21506	-	putative auxiliar protein involved in export of cell surface polysaccharides, MPA1 family without cytosolic domain, slightly exoP-like	1432936	1431320	-0.435219	-0.482499	-0.468124	na	na	na
1053	SMc01719	mcpT	PROBABLE CHEMORECEPTOR (METHYL-ACCEPTING CHEMOTAXIS) TRANSMEMBRANE PROTEIN	483128	485125	-0.436005	-0.583934	-0.354062	na	na	na
147	SMc02589	-	CONSERVED HYPOTHETICAL PROTEIN	81030	79804	-0.443414	na	na	na	na	na
1941	SMa1564	-	hypothetical protein	867327	866326	-0.445244	na	-0.39698	na	na	na
4669	SMc04165	-	PUTATIVE OXIDOREDUCTASE PROTEIN	2154887	2154024	-0.446309	0.230617	na	-0.484903	na	-0.362
2447	SMb20906	-	HYPOTHETICAL PROTEIN	1316960	1317265	-0.456956	na	na	na	na	na
145	SMa0117	-	hypothetical protein	64114	64452	-0.459139	na	na	na	na	na
3926	SMc00244	-	PUTATIVE TRANSPORT SYSTEM PERMEASE ABC TRANSPORTER PROTEIN	1811020	1810100	-0.460786	-0.237355	-0.734537	na	na	na
4659	SMc04161	-	CONSERVED HYPOTHETICAL PROTEIN	2151794	2151324	-0.461432	na	-0.27439	na	na	na
1659	SMb21261	-	putative mureinpeptideoligopeptide ABC transporter periplasmic solute-binding protein precursor	832991	834892	-0.467386	-0.488569	-0.650993	na	na	na
1900	SMc00887	-	HYPOTHETICAL PROTEIN	896981	898327	-0.469425	-0.589207	-0.548284	na	na	na
4719	SMc04183	-	PUTATIVE TRANSMEMBRANE PROTEIN	2173794	2172982	-0.47068	-0.213792	na	na	na	na
2577	SMb21440	-	HYPOTHETICAL PROTEIN	1370059	1370493	-0.476868	na	na	na	na	na
378	SMa0312	-	hypothetical protein	175343	175876	-0.478893	na	na	na	na	na
4694	SMc04174	-	HYPOTHETICAL SIGNAL PEPTIDE PROTEIN	2163961	2163695	-0.481466	na	-0.224173	na	na	na
377	SMc04112	cpaB1	PUTATIVE PILUS ASSEMBLY SIGNAL PEPTIDE PROTEIN	161629	162438	-0.48383	-0.709236	-0.813712	na	na	na
1540	SMc03023	-	CONSERVED HYPOTHETICAL PROTEIN	721127	721906	-0.484029	-0.328008	na	na	na	na
7238	SMc02491	-	HYPOTHETICAL PROTEIN	3304564	3303428	-0.486086	-0.475805	-0.763345	na	na	na
4727	SMc04187	-	PROBABLE DNA PACKAGING PROTEIN GP2	2177069	2175636	-0.493574	na	na	na	na	na
7340	SMc03746	-	HYPOTHETICAL/UNKNOWN PROTEIN	3355481	3355320	-0.496372	-0.680688	-0.43389	na	na	na
4737	SMc04191	-	HYPOTHETICAL PROTEIN	2179041	2178679	-0.498387	0.188843	-0.345251	na	na	na
1558	SMc03037	flaA	FLAGELLIN A PROTEIN	731285	732469	-0.498539	-0.653662	-0.730587	-1.06278	-0.697193	-0.908951
1642	SMc00765	mcpZ	PROBABLE METHYL-ACCEPTING CHEMOTAXIS PROTEIN	775714	778239	-0.500448	-0.569333	-0.494028	na	na	na
988	SMc01104	mcpX	PROBABLE CHEMORECEPTOR (METHYL-ACCEPTING CHEMOTAXIS) TRANSMEMBRANE PROTEIN	452834	450468	-0.503464	-0.447496	-0.448579	na	na	na
389	SMa0322	-	conserved hypothetical protein	179926	180474	-0.505908	na	na	na	na	na
1582	SMc03051	flbT	PUTATIVE FLAGELLIN SYNTHESIS REPRESSOR PROTEIN	747346	747795	-0.519964	-0.923315	-0.453917	na	na	na
2235	SMa1742	-	putative iron uptake protein	986942	985905	-0.520452	na	-0.512966	na	na	na
1561	SMc03038	flaB	FLAGELLIN B PROTEIN	732812	733996	-0.523524	-0.854618	-0.793497	-1.14261	-0.689888	-0.82214
906	SMa0699	-	hypothetical protein	379173	379643	-0.53721	na	-0.517969	na	na	na
3952	SMc00251	-	HYPOTHETICAL PROTEIN	1820813	1821076	-0.538636	na	na	na	na	na
4726	SMc04186	-	HYPOTHETICAL PROTEIN	2175636	2175172	-0.539744	na	na	na	na	na
35	SMa0021	-	hypothetical protein	15094	14450	-0.54452	na	na	na	na	na
1502	SMc03012	cheD	PROBABLE CHEMOTAXIS PROTEIN	709568	710119	-0.547801	na	-0.562452	na	na	na
4768	SMc04197	-	HYPOTHETICAL PROTEIN	2184746	2184228	-0.548871	na	na	na	na	na
1542	SMc03025	fliI	FLAGELLUM-SPECIFIC ATP SYNTHASE PROTEIN	722679	724082	-0.551021	-0.497643	na	na	na	na
1553	SMc03034	flgH	FLAGELLAR L-RING PROTEIN PRECURSOR (BASAL BODY L-RING PROTEIN)	729052	729762	-0.557759	-0.773152	-0.583739	na	na	na
1945	SMc00866	-	HYPOTHETICAL PROTEIN	921548	920391	-0.574613	0.125392	-0.332335	na	na	na
378	SMc04111	cpaC1	PUTATIVE PILUS ASSEMBLY TRANSMEMBRANE PROTEIN	162451	163986	-0.597058	-1.15577	-0.607761	na	na	na
99	SMc02563	-	CONSERVED HYPOTHETICAL PROTEIN	54197	54631	-0.601015	-0.620819	-0.873188	na	na	na
6445	SMc02940	-	HYPOTHETICAL PROTEIN	2945580	2944219	-0.604366	-0.971827	-0.895327	na	na	na
5371	SMc01541	-	CONSERVED HYPOTHETICAL PROTEIN	2477780	2476599	-0.616692	-0.503896	-0.289924	na	na	na
1594	SMc03057	-	CONSERVED HYPOTHETICAL TRANSMEMBRANE PROTEIN	753001	753567	-0.617815	-0.618629	-0.312253	na	na	na
6434	SMc00638	-	PUTATIVE HEAT RESISTANT AGGLUTININ 1 PROTEIN	2940106	2939231	-0.625423	-0.837489	-0.747379	na	na	na
1578	SMc03047	flgE	FLAGELLAR HOOK PROTEIN	743202	744422	-0.639215	-1.10046	-0.812983	na	-0.864358	na
1583	SMc03052	flgD	PUTATIVE BASAL-BODY ROD MODIFICATION PROTEIN	747786	748202	-0.642731	-0.703811	-0.512339	na	na	na
1581	SMc03050	flaF	PUTATIVE FLAGELLIN SYNTHESIS REGULATOR PROTEIN	747002	747349	-0.65814	-0.895628	-0.57529	na	na	na
1548	SMc03029	fliE	FLAGELLAR HOOK-BASAL BODY COMPLEX PROTEIN	725744	726079	-0.679988	-0.789304	-0.539561	na	na	na
1536	SMc03021	fliM	FLAGELLAR MOTOR SWITCH TRANSMEMBRANE PROTEIN	720048	719101	-0.683914	-0.827794	-0.508757	na	na	na
2007	SMc00986	-	HYPOTHETICAL PROTEIN	948959	951268	-0.695737	-0.917539	-0.518423	na	na	na
4716	SMc04182	-	HYPOTHETICAL TRANSMEMBRANE PROTEIN	2172617	2172279	-0.695839	0.303693	na	na	na	na
1577	SMc03046	-	PUTATIVE TRANSCRIPTION REGULATOR PROTEIN	742440	743111	-0.718344	-0.852222	-0.670677	na	na	na
1571	SMc03042	motB	CHEMOTAXIS (MOTILITY PROTEIN B) TRANSMEMBRANE	737750	738934	-0.720538	-0.804301	-0.800341	na	na	na
3552	SMc02061	bioS	BIOTIN-REGULATED PROTEIN	1656033	1656686	-0.724884	-1.18056	-1.08768	na	na	na
1593	SMc03072	-	CONSERVED HYPOTHETICAL PROTEIN	752633	753001	-0.730555	-0.889361	-0.828609	na	na	na
1590	SMc03071	-	HYPOTHETICAL PROTEIN	751953	752507	-0.746562	-0.992867	-0.664092	na	na	na
1572	SMc03043	motC	CHEMOTAXIS PRECURSOR (MOTILITY PROTEIN C) TRANSMEMBRANE	738938	740242	-0.795556	-0.833907	-0.695147	na	na	na
2774	SMb20665	-	putative partial transposase of insertion sequence ISRm17 protein	1466822	1466169	-0.842943	-1.02685	-1.13397	na	na	na
377	SMb20198	cbbL	putative ribulose-1,5-bisphosphate carboxylase large subunit protein	207227	205767	-0.876521	na	-0.399428	na	na	na
1573	SMc03044	motD	CHEMOTAXIS PROTEIN (MOTILITY PROTEIN D)	740239	741666	-0.882978	-0.970219	-0.613474	na	na	na
1541	SMc03024	flgF	FLAGELLAR BASAL-BODY ROD PROTEIN	721908	722633	-0.88825	-0.672424	-0.476724	na	na	na
4764	SMc04196	-	HYPOTHETICAL PROTEIN	2184086	2183466	-0.900573	0.471933	na	na	na	na
1580	SMc03049	flgL	PUTATIVE FLAGELLAR HOOK-ASSOCIATED PROTEIN	745927	746964	-0.994361	-1.98217	-1.89868	na	na	na
5230	SMc01607	-	PUTATIVE PERMEASE PROTEIN	2396204	2396992	-1.1069	-0.860677	-1.28487	na	na	na
5749	SMc01818	cyaC	PUTATIVE ADENYLATE CYCLASE TRANSMEMBRANE PROTEIN	2640678	2642351	-1.12422	-0.290548	-0.588256	na	na	na
1546	SMc03027	flgB	FLAGELLAR BASAL-BODY ROD PROTEIN	724938	725318	-1.16276	-1.45047	-1.19184	na	na	na
1549	SMc03030	flgG	FLAGELLAR BASAL-BODY ROD PROTEIN	726091	726879	-1.2043	-1.23544	-0.980033	na	na	na
625	SMb20338	-	putative efflux protein	343485	344708	-1.24883	-1.17476	-1.2885	na	na	na
453	SMc02851	-	PUTATIVE TRANSCRIPTION REGULATOR PROTEIN	201956	202399	-1.27673	-1.07833	-1.57759	na	na	na
7107	SMc03107	-	CONSERVED HYPOTHETICAL PROTEIN	3235014	3234292	-1.65498	-1.56926	-1.78359	na	na	na
770	SMc00401	-	CONSERVED HYPOTHETICAL PROTEIN	352402	351059	-1.6656	-1.20085	-0.991236	na	na	na
3318	SMc01020	-	CONSERVED HYPOTHETICAL PROTEIN	1545468	1546793	-1.85473	-1.76537	-1.97551	na	na	na
2318	SMb20848	-	conserved hypothetical membrane protein, paralogue of Y21292	1250520	1251752	-2.01731	-0.732235	-1.68871	na	na	na
3916	SMc00239	-	HYPOTHETICAL TRANSMEMBRANE PROTEIN	1806425	1805919	-2.77109	-2.45803	-3.06553	na	na	na
1219	SMc02146	-	PUTATIVE PHOSPHATE-BINDING PERIPLASMIC PROTEIN	566715	567749	na	2.21036	na	na	1.16326	na
1222	SMc02143	pstA	PUTATIVE PHOSPHATE TRANSPORT SYSTEM PERMEASE ABC TRANSPORTER PROTEIN	569321	570643	na	1.43784	na	na	na	na
5169	SMc01848	-	CONSERVED HYPOTHETICAL PROTEIN	2366015	2367265	na	1.43587	0.532207	na	na	na
1227	SMc02140	phoB	PHOSPHATE REGULON TRANSCRIPTIONAL REGULATORY PROTEIN	572383	573066	na	1.43361	na	na	1.61348	na
2512	SMc02634	-	HYPOTHETICAL TRANSMEMBRANE PROTEIN	1187447	1185444	na	1.40775	na	na	na	na
1220	SMc02145	-	HYPOTHETICAL SIGNAL PEPTIDE PROTEIN	567841	568446	na	1.39205	na	na	na	na
4842	SMc04317	afuA	IRON-BINDING PERIPLASMIC PROTEIN	2221537	2220557	na	1.35527	na	na	na	na
1224	SMc02141	phoU	PROBABLE PHOSPHATE TRANSPORT SYSTEM TRANSCRIPTIONAL REGULATOR PROTEIN	571559	572272	na	1.28151	na	na	0.904571	na
1774	SMb21176	phoD	phosphate uptake ABC transporter periplasmic solute-binding protein precursor	923179	922274	na	1.26754	na	na	2.69944	na
1221	SMc02144	pstC	PROBABLE PHOSPHATE TRANSPORT SYSTEM PERMEASE ABC TRANSPORTER PROTEIN	568413	569324	na	1.14823	na	na	na	na
1466	SMa1097	-	hypothetical protein	600044	599529	na	1.09387	1.28943	na	na	na
2903	SMc01907	-	HYPOTHETICAL TRANSMEMBRANE PROTEIN	1367896	1370085	na	0.980448	na	na	na	na
211	SMb20093	-	hypothetical protein	100574	101515	na	0.869044	0.911737	na	na	na
2246	SMa1750	-	hypothetical protein	992825	994291	na	0.832883	0.438809	na	na	na
6963	SMc03124	-	PUTATIVE PERIPLASMIC BINDING ABC TRANSPORTER PROTEIN	3206778	3205150	na	0.82764	na	na	na	na
1148	SMc02160	-	PUTATIVE PERMEASE TRANSMEMBRANE TRANSPORT PROTEIN	536151	537329	na	0.790036	na	na	na	na
3796	SMc01182	-	HYPOTHETICAL PROTEIN	1751586	1750507	na	0.737015	na	na	na	na
1149	SMa0849	syrM	SyrM transcriptional regulator	466418	467398	na	0.659632	0.744684	na	na	na
2381	SMb20876	-	HYPOTHETICAL PROTEIN	1283152	1282355	na	0.649962	na	na	na	na
7929	SMc04383	-	CONSERVED HYPOTHETICAL PROTEIN	3583247	3584647	na	0.628453	0.551512	na	na	na
1563	SMb21135	-	putative amino acid uptake ABC transporter periplasmic solute-binding protein precursor	774396	775238	na	0.567651	0.525605	na	na	na
1768	SMb21171	phnM	putative enzyme protein	918570	917431	na	0.563708	na	na	na	na
1479	SMc02323	-	PUTATIVE TRANSCRIPTION REGULATOR PROTEIN	694158	694970	na	0.54479	0.410888	na	na	na
941	SMc01127	-	CONSERVED HYPOTHETICAL PROTEIN	423198	424088	na	0.538075	na	na	na	na
2200	SMc00033	-	CONSERVED HYPOTHETICAL PROTEIN	1045735	1047534	na	0.519165	-0.189409	na	na	na
337	SMc04130	-	CONSERVED HYPOTHETICAL PROTEIN	142579	143403	na	0.512348	na	na	na	na
7570	SMc03300	TRm26.2	PUTATIVE TRANSPOSASE NUMBER 2 FOR INSERTION SEQUENCE ISRM26	3415650	3415306	na	0.472011	0.767195	na	na	na
3962	SMc00253	-	HYPOTHETICAL SIGNAL PEPTIDE PROTEIN	1822399	1822800	na	0.452477	na	na	na	na
2198	SMb21673	-	HYPOTHETICAL PROTEIN	1179423	1179659	na	0.443876	na	na	na	na
5430	SMc01557	-	HYPOTHETICAL SIGNAL PEPTIDE PROTEIN	2498658	2498302	na	0.442069	na	na	na	na
324	SMc04139	-	PUTATIVE OXIDOREDUCTASE PROTEIN	133659	132586	na	0.435718	0.605318	na	na	na
1345	SMc02266	-	CONSERVED HYPOTHETICAL PROTEIN	633193	633411	na	0.425524	0.421451	na	na	na
3039	SMc01343	aroQ	PUTATIVE 3-DEHYDROQUINATE DEHYDRATASE PROTEIN	1437349	1436903	na	0.416922	na	0.138063	na	na
1216	SMc02147	phoR	PROBABLE PHOSPHATE REGULON SENSOR HISTIDINE KINASE TRANSMEMBRANE PROTEIN	565258	566520	na	0.40752	na	na	na	na
2802	SMa2165	-	probable short chain	1219615	1220355	na	0.403359	na	na	na	na
7314	SMc03236	-	PUTATIVE GLUTAMINE AMIDOTRANSFERASE PROTEIN	3344877	3345635	na	0.398718	na	na	na	na
752	SMc00392	-	CONSERVED HYPOTHETICAL PROTEIN	343262	343504	na	0.397503	0.220448	na	na	na
7914	SMc03900	ndvA	BETA-1-->2GLUCAN EXPORT ATP-BINDING PROTEIN	3568721	3570571	na	0.395612	na	na	na	na
2842	SMa2199	-	putative ABC transporter, periplasmic solute-binding protein	1232780	1231890	na	0.38791	na	na	na	na
3430	SMc02116	-	PUTATIVE SALICYLATE HYDROXYLASE PROTEIN	1595851	1594688	na	0.383957	na	na	na	na
5968	SMc02335	-	PUTATIVE PENTOSE KINASE PROTEIN	2754193	2755722	na	0.377059	0.365494	na	na	na
1136	SMc02164	frk	PROBABLE FRUCTOKINASE PROTEIN	529686	530612	na	0.376032	0.324769	na	0.28945	0.521089
6378	SMc00659	trmU	PUTATIVE TRNA 5-METHYLAMINOMETHYL-2-THIOURIDYLATE-METHYLTRANSFERASE PROTEIN	2918883	2917687	na	0.372071	na	na	na	na
262	SMb20123	-	putative transcriptional regulator protein	135157	134261	na	0.368164	na	na	na	na
2128	SMb21599	-	hypothetical exported protein	1140175	1140474	na	0.367952	na	na	na	na
3721	SMc01204	-	PUTATIVE TRANSMEMBRANE OXIDOREDUCTASE PROTEIN	1725822	1724938	na	0.363452	na	na	na	na
242	SMa0189	-	hypothetical protein	104028	104471	na	0.362178	na	na	na	na
420	SMa0355	-	putative LysR-type regulator	191811	192416	na	0.361621	0.309351	na	na	na
969	SMa0747	-	hypothetical protein	401607	401768	na	0.360121	na	na	na	na
6610	SMc04023	exoN2	PROBABLE UTP--GLUCOSE-1-PHOSPHATE URIDYLYLTRANSFERASE PROTEIN	3021930	3021043	na	0.356655	0.278414	na	0.118794	na
14	SMc02788	secB	PROBABLE PROTEIN-EXPORT	4914	4408	na	0.352547	na	na	na	na
5746	SMc01817	-	PUTATIVE TRANSCRIPTION REGULATOR PROTEIN	2639631	2640530	na	0.350889	na	na	na	na
6534	SMc03989	-	CONSERVED HYPOTHETICAL PROTEIN	2986696	2987286	na	0.34945	na	na	na	na
1695	SMa1313	virB5	VirB5 type IV secretion protein	717049	716432	na	0.343656	0.360922	na	na	na
1556	SMa1172	-	Hypothetical protein	642890	642642	na	0.340496	na	na	na	na
1126	SMc02171	-	PUTATIVE PERIPLASMIC BINDING ABC TRANSPORTER PROTEIN	523892	524917	na	0.34031	na	na	0.201084	0.146948
2985	SMb20784	-	putative branched-chain amino acid uptake ABC transporter ATP-binding protein	1577845	1577129	na	0.340142	na	na	na	na
939	SMa0728	-	hypothetical protein	394691	394891	na	0.335744	na	na	na	na
4639	SMc04332	ecnB	PUTATIVE ENTERICIDIN B SIGNAL PEPTIDE PROTEIN	2142060	2141902	na	0.333185	0.438071	na	na	na
1586	SMa1201	-	hypothetical protein	661632	661252	na	0.332811	na	na	na	na
665	SMb20362	-	putative inositol monophosphatase protein	373332	372532	na	0.332123	0.162335	na	na	na
2397	SMc02381	-	CONSERVED HYPOTHETICAL PROTEIN	1135745	1136146	na	0.328845	na	na	na	na
1877	SMa1487	-	Probable c-type cytochrome	819852	819484	na	0.326947	na	na	na	na
929	SMa0725	-	hypothetical protein	393348	393524	na	0.324089	na	na	na	na
6835	SMc03171	-	HYPOTHETICAL TRANSMEMBRANE PROTEIN	3132063	3132815	na	0.323139	na	na	na	na
433	SMa0364	-	hypothetical protein	195082	196866	na	0.322803	0.345716	na	na	na
1649	SMc00767	-	HYPOTHETICAL PROTEIN	779868	779629	na	0.321135	0.275529	na	na	na
7983	SMc04408	-	PUTATIVE VIRULENCE-ASSOCIATED PROTEIN HOMOLOGUE	3616900	3616640	na	0.317265	0.12052	na	na	na
965	SMc01115	-	CONSERVED HYPOTHETICAL PROTEIN	439370	440788	na	0.317001	na	na	na	na
2640	SMc00578	-	HYPOTHETICAL PROTEIN	1247904	1248032	na	0.311227	na	na	na	na
3043	SMb20600	-	HYPOTHETICAL PROTEIN	1614503	1613880	na	0.310352	na	na	na	na
5595	SMc02716	-	CONSERVED HYPOTHETICAL PROTEIN	2564834	2564583	na	0.306772	0.467128	na	na	na
440	SMb20228	ndiAnone2	putative nutrient deprivation-induced protein	233410	233829	na	0.30171	na	na	na	na
1846	SMb21667	-	HYPOTHETICAL PROTEIN	966345	966524	na	0.29806	na	na	na	na
2649	SMc00583	-	HYPOTHETICAL, TRANSMEMBRANE PROTEIN	1254685	1253603	na	0.29596	0.252277	na	na	na
1174	SMb20813	msbA1	putative lipid A + LPS core exporting ABC transporter protein, consisting of ATP-binding and permease domains	599834	601657	na	0.294934	0.700053	na	na	na
1421	SMa1062	-	hypothetical protein	582129	581350	na	0.285472	na	na	na	na
4574	SMc04286	-	HYPOTHETICAL TRANSMEMBRANE PROTEIN	2107028	2107987	na	0.2853	na	na	na	na
2220	SMc00040	-	CONSERVED HYPOTHETICAL PROTEIN	1057578	1058000	na	0.284905	na	0.237187	0.224202	na
84	SMc02754	-	PUTATIVE PHOSPHOCARRIER HPR TRANSMEMBRANE PROTEIN	48127	47837	na	0.28484	na	na	na	na
2517	SMc02631	-	CONSERVED HYPOTHETICAL PROTEIN	1191210	1192061	na	0.284089	0.263813	na	na	na
4924	SMc01489	-	HYPOTHETICAL SIGNAL PEPTIDE PROTEIN	2253436	2253789	na	0.283679	na	na	na	na
5390	SMc01740	lldD1	PUTATIVE L-LACTATE DEHYDROGENASE (CYTOCHROME) PROTEIN	2483254	2484348	na	0.282977	na	na	na	na
792	SMa0626	-	putative membrane protein	335117	336379	na	0.282709	na	na	na	na
2783	SMc01773	ribE	PROBABLE RIBOFLAVIN SYNTHASE ALPHA CHAIN PROTEIN	1319908	1320528	na	0.282316	0.492579	na	na	na
7856	SMc03876	-	HYPOTHETICAL HEAT SHOCK-LIKE PROTEIN	3541930	3541499	na	0.279397	na	na	na	na
4586	SMc04304	cobW	PROBABLE COBALAMINE BIOSYNTHESIS PROTEIN	2121846	2120782	na	0.277499	0.257673	na	na	na
1874	SMc00900	-	CONSERVED HYPOTHETICAL PROTEIN	883330	882944	na	0.276118	0.487241	na	na	na
6869	SMc03193	cobG	PROBABLE COBALAMIN BIOSYNTHESIS PROTEIN	3157984	3156617	na	0.273923	na	na	na	na
7676	SMc03794	-	HYPOTHETICAL/UNKNOWN TRANSMEMBRANE PROTEIN	3460182	3460433	na	0.270311	na	na	na	na
7648	SMc03778	-	CONSERVED HYPOTHETICAL PROTEIN	3444714	3445280	na	0.268524	0.282128	na	na	na
3310	SMc01016	-	HYPOTHETICAL PROTEIN	1541537	1541106	na	0.268429	na	na	na	na
878	SMa0677	-	glutamate/aspartate transport protein, putative	362670	361696	na	0.268008	0.220314	na	na	na
5894	SMc01986	-	HYPOTHETICAL TRANSMEMBRANE PROTEIN	2710607	2710966	na	0.266403	0.161356	na	na	na
3307	SMc01013	-	CONSERVED HYPOTHETICAL PROTEIN	1538563	1539165	na	0.263362	na	na	na	na
1070	SMc01713	-	HYPOTHETICAL PROTEIN	491327	491944	na	0.261301	0.38641	na	na	na
5562	SMc02697	-	CONSERVED HYPOTHETICAL PROTEIN	2546604	2547074	na	0.260929	na	na	na	na
1640	SMb21250	-	putative glycosyltransferase protein	818897	820180	na	0.257879	0.371651	na	na	na
7494	SMc03277	-	PUTATIVE TRANSPORT TRANSMEMBRANE PROTEIN	3391946	3393589	na	0.256487	na	na	na	na
2085	SMb21576	-	putative regulatory protein, arsR family	1115759	1115394	na	0.254475	na	na	na	na
1948	SMc00865	-	HYPOTHETICAL PROTEIN	921727	922278	na	0.253251	na	na	na	na
1311	SMa0972	-	conserved hypothetical protein	541929	543182	na	0.253049	0.27807	na	na	na
3525	SMc02078	exoR	EXOPOLYSACCHARIDE BIOSYNTHESIS REGULATORY PROTEIN	1637310	1638116	na	0.251116	na	na	na	na
1540	SMb21120	-	hypothetical exported protein	759358	759576	na	0.250985	na	na	na	na
7284	SMc02467	msrA2	PROBABLE PEPTIDE METHIONINE SULFOXIDE REDUCTASE PROTEIN	3330679	3330083	na	0.250376	na	na	na	na
3652	SMc01229	-	PUTATIVE ACETYLTRANSFERASE (ANTIBIOTIC RESISTANCE ) PROTEIN	1695992	1695483	na	0.249893	0.235386	na	na	na
5783	SMc01834	-	CONSERVED HYPOTHETICAL PROTEIN	2659410	2658868	na	0.248791	0.314414	na	na	na
6641	SMc04037	-	PUTATIVE DIPEPTIDE-BINDING ABC TRANSPORTER PROTEIN	3040644	3042158	na	0.246402	na	na	na	na
798	SMa0629	-	hypothetical protein	338109	337732	na	0.243076	na	na	na	na
1190	SMa0872	orf 110	hypothetical protein ORF 110	483424	483756	na	0.24125	na	na	na	na
271	SMc02604	folD1	PROBABLE BIFUNCTIONAL PROTEIN : METHYLENETETRAHYDROFOLATE DEHYDROGENASE ; METHENYLTETRAHYDROFOLATE CYCLOHYDROLASE	97359	96439	na	0.241218	-0.267303	na	na	na
1436	SMb21065	-	HYPOTHETICAL PROTEIN	700165	699188	na	0.239166	na	na	na	na
6578	SMc04009	-	CONSERVED HYPOTHETICAL PROTEIN	3003342	3003614	na	0.239044	0.875102	na	0.310846	na
2662	SMa2037	-	Putative oxidoreductase	1154330	1151898	na	0.239018	0.431045	-0.542945	-0.314561	na
3594	SMc02048	gcvH	PROBABLE GLYCINE CLEAVAGE SYSTEM H PROTEIN	1673605	1673243	na	0.238371	0.362284	0.151362	na	na
2346	SMc00458	feuP	PROBABLE TRANSCRIPTION REGULATOR PROTEIN	1104977	1105648	na	0.238028	na	na	na	na
3481	SMc02089	lpxB	PROBABLE LIPID-A-DISACCHARIDE SYNTHASE PROTEIN	1619930	1621099	na	0.233104	na	na	na	na
3052	SMb20605	-	putative ureashort-chain amide or branched-chain amino acid uptake ABC transporter periplasmic solute-binding protein precursor	1620367	1619075	na	0.232886	na	na	na	na
637	SMa0496	-	conserved hypothetical protein	270311	270979	na	0.23259	na	na	na	na
4316	SMc00170	-	PUTATIVE TRANSCRIPTION REGULATOR HSL-DEPENDENT PROTEIN	1995969	1996706	na	0.231778	0.296648	na	na	na
2900	SMb20729	-	HYPOTHETICAL PROTEIN	1533416	1533003	na	0.230866	na	na	na	na
808	SMb20449	-	putative methyltransferase protein	461270	462328	na	0.23024	na	na	na	na
2855	SMA2213	-	putative aldehyde dehydrogenase	1240557	1239073	na	0.228525	na	na	na	na
4778	SMc04202	-	PUTATIVE TRANSMEMBRANE PROTEIN	2188165	2187335	na	0.223581	na	na	na	na
1834	SMb21207	-	putative protein secretion protein, HlyD family	960972	959968	na	0.221838	na	na	na	na
5979	SMc02341	-	PUTATIVE SUGAR KINASE PROTEIN	2763575	2762142	na	0.218442	na	na	na	na
2463	SMa1907	-	Hypothetical protein	1086190	1085810	na	0.21348	0.384201	na	na	na
2133	SMa1677	-	hypothetical protein	942599	941157	na	0.211434	na	na	na	na
4177	SMc00538	-	CONSERVED HYPOTHETICAL PROTEIN	1924050	1924385	na	0.210834	na	na	na	0.172001
2710	SMc00606	-	PUTATIVE RIBONUCLEASE PROTEIN	1277704	1276946	na	0.209021	na	na	na	na
4525	SMc04258	-	PUTATIVE TRANSPORT SYSTEM PERMEASE ABC TRANSPORTER PROTEIN	2087554	2086646	na	0.208637	na	na	na	na
2350	SMa1819	-	Conserved hypothetical protein	1032026	1030041	na	0.207258	na	na	na	na
589	SMa0462	-	hypothetical protein	248227	246386	na	0.206672	na	na	na	na
5792	SMc02046	-	HYPOTHETICAL PROTEIN	2663539	2663120	na	0.206264	0.466683	na	na	na
6922	SMc03147	-	PUTATIVE ATP-BINDING ABC TRANSPORTER PROTEIN	3181339	3183477	na	0.206197	0.220987	na	na	na
2344	SMa1809	-	Probable NON-HEME HALOPEROXIDASE	1026775	1026068	na	0.205841	na	na	na	na
863	SMb20476	-	putative ABC transporter periplasmic dipeptide-binding protein	488823	490388	na	0.205827	na	na	na	na
1441	SMb21068	-	putative glycosyltransferase protein	703658	702645	na	0.204638	0.119016	na	na	na
460	SMb20243	-	putative glycosyltransferase protein	248743	247592	na	0.204622	na	na	na	na
2098	SMc00016	lytB	PROBABLE LYTB PROTEIN	998733	999785	na	0.204573	na	na	na	na
2470	SMc02657	-	HYPOTHETICAL PROTEIN	1166924	1167208	na	0.204275	0.306172	na	na	na
4301	SMc00176	-	CONSERVED HYPOTHETICAL PROTEIN	1987724	1986348	na	0.204158	0.308981	na	na	na
1758	SMc00809	-	PUTATIVE SIGNAL PEPTIDE PROTEIN	829178	828912	na	0.201858	na	na	na	na
2802	SMc01782	-	HYPOTHETICAL PROTEIN	1327935	1328471	na	0.201529	na	na	na	na
2241	SMa1749	-	putative transcriptional regulator	992359	991460	na	0.201078	na	na	na	na
7087	SMc03113	TRm5N	PARTIAL TRANSPOSASE FOR INSERTION SEQUENCE ELEMENT ISRM5	3225060	3223984	na	0.200385	na	na	na	na
5253	SMc01616	eryC	PUTATIVE D-ERYTHRULOSE-1-PHOSPHATE DEHYDROGENASE PROTEIN	2407416	2406478	na	0.19897	na	na	na	na
3857	SMc00945	gpt	PROBABLE XANTHINE-GUANINE PHOSPHORIBOSYLTRANSFERASE PROTEIN	1771930	1772427	na	0.198246	na	na	0.159292	na
4381	SMc00141	-	HYPOTHETICAL PROTEIN	2029985	2027970	na	0.197735	na	na	na	na
4799	SMc04441	-	HYPOTHETICAL PROTEIN	2199475	2199663	na	0.194814	na	na	na	na
2772	SMa2137	-	probable glycerate	1208869	1207895	na	0.193611	na	na	na	na
2057	SMc00960	-	CONSERVED HYPOTHETICAL PROTEIN	979731	981146	na	0.191642	0.236573	na	na	na
1845	SMc00915	-	HYPOTHETICAL PROTEIN	867138	867329	na	0.189623	0.214233	na	na	na
1538	SMb21118	-	HYPOTHETICAL PROTEIN	758647	758847	na	0.189094	0.250063	na	na	na
4253	SMc00193	-	HYPOTHETICAL/UNKNOWN PROTEIN	1963859	1963692	na	0.188641	na	na	na	na
5149	SMc01856	-	PUTATIVE SARCOSINE OXIDASE PROTEIN	2358437	2357250	na	0.188431	na	na	na	na
2484	SMc02649	arsC	HYPOTHETICAL ARSENATE REDUCTASE PROTEIN	1172484	1172062	na	0.186508	na	na	na	na
116	SMc02574	hisB	PROBABLE IMIDAZOLEGLYCEROL-PHOSPHATE DEHYDRATASE PROTEIN	61216	60608	na	0.185734	0.343729	-0.149586	na	na
1724	SMa1335	-	Hypothetical protein	731041	730349	na	0.185379	na	na	na	na
2782	SMc01772	ribD	PROBABLE RIBOFLAVIN BIOSYNTHESIS PROTEIN (DEAMINASE/REDUCTASE)	1318702	1319907	na	0.185089	na	na	na	na
1085	SMc01708	-	HYPOTHETICAL PROTEIN	502436	506311	na	0.184883	0.29389	na	na	na
6800	SMc03154	-	CONSERVED HYPOTHETICAL PROTEIN	3112206	3112679	na	0.183054	na	na	na	na
2087	SMa1646	-	putative ABC transporter, ATP-binding protein	918479	917367	na	0.181435	0.131472	na	na	na
420	SMc02837	dapB	PROBABLE DIHYDRODIPICOLINATE REDUCTASE PROTEIN	186871	187689	na	0.181297	na	na	na	na
3118	SMc01318	rplL	PROBABLE 50S RIBOSOMAL PROTEIN L7/L12 (L8)	1463666	1464046	na	0.179973	na	na	0.0894258	0.10007
2815	SMa2167	-	hypothetical protein	1221480	1221947	na	0.179382	na	na	na	na
2226	SMb20966	lacZ2	putative beta-galactosidase protein	1196186	1194246	na	0.179364	na	na	na	na
2709	SMc00605	-	HYPOTHETICAL ZINC FINGER DOMAIN C2H2 TYPE PROTEIN	1276949	1276341	na	0.17928	0.0959902	na	0.169344	na
3135	SMb21645	-	putative ABC transporter permease protein	1675228	1674101	na	0.178395	na	na	na	na
2506	SMc02636	-	CONSERVED HYPOTHETICAL PROTEIN	1184036	1183431	na	0.176131	0.190836	na	na	na
7418	SMc03257	TRm18	PUTATIVE TRANSPOSASE FOR INSERTION SEQUENCE ISRM18	3373165	3371642	na	0.174897	0.327752	na	na	na
2912	SMc01910	-	HYPOTHETICAL PROTEIN	1372292	1375753	na	0.17303	0.32513	na	na	na
1896	SMa1507	-	Conserved hypothetical protein	831222	832316	na	0.172889	na	na	na	na
2248	SMc00043	sodB	PROBABLE SUPEROXIDE DISMUTASE FE PROTEIN	1067033	1067635	na	0.171626	0.253842	na	na	na
924	SMa0715	-	putative UDP-glucose 4-epimerase	388306	389286	na	0.171166	na	na	na	na
3048	SMb20603	-	putative ureashort-chain amide or branched-chain amino acid uptake ABC transporter permease protein	1617322	1616147	na	0.170913	0.392348	na	na	na
5601	SMc02718	-	HYPOTHETICAL/UNKNOWN PROTEIN	2566919	2566782	na	0.169975	na	na	na	na
5159	SMc01852	pfk	PROBABLE PYROPHOSPHATE--FRUCTOSE 6-PHOSPHATE 1-PHOSPHOTRANSFERASE PROTEIN	2361151	2362365	na	0.169868	0.173656	na	0.188943	na
2052	SMc00962	-	PUTATIVE ATP-BINDING ABC TRANSPORTER PROTEIN	978294	977614	na	0.168303	na	na	na	na
65	SMc02763	folC	PROBABLE FOLC BIFUNCTIONAL PROTEIN INCLUDES: FOLYLPOLYGLUTAMATE SYNTHASE AND DIHYDROFOLATE SYNTHASE	31097	32440	na	0.166597	na	na	na	na
7874	SMc03882	gst8	PUTATIVE GLUTATHIONE S-TRANSFERASE PROTEIN	3549596	3548949	na	0.166309	na	na	0.258335	na
1846	SMa1455	-	Hypothetical protein	802842	802324	na	0.166107	0.147221	na	na	na
2007	SMa1602	-	putative LysR-family transcriptional regulator	894780	893872	na	0.166059	0.303851	na	na	na
1690	SMb21282	-	HYPOTHETICAL PROTEIN	857850	857326	na	0.166005	na	na	na	na
1405	SMc02291	TRm11a,TRm2011none2a	TRANSPOSASE FOR INSERTION SEQUENCE ELEMENT ISRM11/ISRM2011-2	664230	663823	na	0.165051	na	na	na	na
1032	SMc01727	-	CONSERVED HYPOTHETICAL PROTEIN	475278	476048	na	0.163802	na	na	-0.243716	na
6794	SMc03152	-	HYPOTHETICAL TRANSMEMBRANE PROTEIN	3111031	3110327	na	0.163389	na	na	-0.302408	0.169452
565	SMc02906	-	CONSERVED HYPOTHETICAL PROTEIN	262113	262436	na	0.162217	na	na	0.236965	na
4601	SMc04308	-	PUTATIVE OXIDOREDUCTASE PROTEIN	2127181	2126366	na	0.160955	na	na	na	na
1273	SMa0939	-	probable sensor histidine kinase of two-component system	523213	525114	na	0.157712	na	na	na	na
7158	SMc03088	TRm11a,TRm2011none2a	TRANSPOSASE FOR INSERTION SEQUENCE ELEMENT ISRM11/ISRM2011-2	3259614	3259207	na	0.154652	na	na	na	na
869	SMc01156	aarF	PROBABLE UBIQUINONE BIOSYNTHESIS PROTEIN	395247	393673	na	0.1537	na	na	na	na
4640	SMc04333	-	CONSERVED HYPOTHETICAL PROTEIN	2142100	2142720	na	0.152812	na	na	na	na
1892	SMa1503	-	Hypothetical protein	830166	829300	na	0.152525	na	na	na	na
1090	SMc01705	-	CONSERVED HYPOTHETICAL PROTEIN	508081	507611	na	0.152382	na	na	na	na
4246	SMc00463	folB	PROBABLE DIHYDRONEOPTERIN ALDOLASE DHNA LYASE FOLATE BIOSYNTHESIS PROTEIN	1961804	1961433	na	0.152126	na	na	na	na
5250	SMc01613	rpiB	PUTATIVE RIBOSE 5-PHOSPHATE ISOMERASE B PROTEIN	2404797	2404360	na	0.148538	na	0.227496	na	na
1668	SMb21268	-	hypothetical membrane-anchored protein	841684	842397	na	0.146084	na	na	na	na
1221	SMb20833	rkpT1	putative cell surface polysaccharide export ABC-2 transporter permease protein, close relative of Y20822wzm2	625741	624962	na	0.143853	na	na	na	na
4911	SMc01406	-	PUTATIVE TRANSCRIPTION REGULATOR PROTEIN	2249667	2248249	na	0.142133	0.168983	na	na	na
1260	SMb21022	-	probable sugar kinase, probably EGGY family protein	645127	646725	na	0.142043	-0.27439	na	na	na
6602	SMc04019	hemH	PROBABLE FERROCHELATASE PROTEIN	3016882	3017901	na	0.137109	na	na	na	na
2516	SMc02632	-	CONSERVED HYPOTHETICAL PROTEIN	1190475	1191131	na	0.136065	na	na	na	na
3189	SMc01280	degP3	PROBABLE PROTEASE PROTEIN	1495755	1497152	na	0.135984	na	na	na	na
20	SMc02786	-	PUTATIVE TRANSLOCASE TRANSMEMBRANE PROTEIN	5792	6493	na	0.1321	na	na	na	na
2981	SMb20783	TRm2011none2a	putative transposase of insertion sequence ISRm2011-2, orfA protein	1576956	1576549	na	0.131439	0.10194	na	na	na
2254	SMa1755	-	Putative ABC transporter, periplasmic solute-binding protein	998865	997813	na	0.130929	na	na	na	na
4504	SMc04247	-	PUTATIVE BETA-XYLOSIDASE PROTEIN	2072975	2071350	na	0.13082	na	na	na	na
2291	SMa1783	-	Hypothetical protein	1011049	1010873	na	0.128679	na	na	na	na
5397	SMc01745	-	CONSERVED HYPOTHETICAL PROTEIN	2485838	2486473	na	0.127604	0.359273	na	na	na
2084	SMc00071	ialB	CONSERVED HYPOTHETICAL PROTEIN	991636	991106	na	0.126792	na	na	na	na
578	SMb20315	-	putative sugar ABC transporter permease protein	316619	317749	na	0.125608	na	na	na	na
2793	SMb20674	-	putative transcriptional regulator, LacI family protein	1476114	1477133	na	0.124703	0.106668	na	na	na
2997	SMc01367	-	CONSERVED HYPOTHETICAL PROTEIN	1414136	1413420	na	0.124692	0.166	na	na	na
7348	SMc03313	TRm11a,TRm2011none2a	TRANSPOSASE FOR INSERTION SEQUENCE ELEMENT ISRM11/ISRM2011-2	3358224	3357817	na	0.123554	na	na	na	na
6366	SMc00660	-	HYPOTHETICAL SIGNAL PEPTIDE PROTEIN	2916454	2916119	na	0.123225	0.271423	na	na	na
1245	SMc02218	-	PUTATIVE DEOXYCYTIDINE TRIPHOSPHATE DEAMINASE PROTEIN	580265	581362	na	0.123191	na	na	-0.16716	na
2563	SMb21433	-	putative methyl-transferase, S-Adenosyl-L-methionine (SAM)-MTase protein	1363048	1363857	na	0.116667	na	na	na	na
1996	SMb21529	tauD	putative oxidoreductase protein	1054222	1055622	na	0.112695	na	na	na	na
3568	SMc02053	-	CONSERVED HYPOTHETICAL PROTEIN	1666192	1664774	na	0.108696	na	na	na	na
1415	SMa1056	-	Putative transcriptional regulator	577821	577474	na	0.106867	na	na	na	na
622	SMb20335	-	CONSERVED HYPOTHETICAL PROTEIN	340729	341877	na	0.105207	na	na	na	na
352	SMc04123	deoD	PUTATIVE PURINE NUCLEOSIDE PHOSPHORYLASE PROTEIN	151907	152704	na	0.102458	0.256329	na	na	na
5524	SMc02681	lgt	PROBABLE PROLIPOPROTEIN DIACYLGLYCERYL TRANSFERASE	2530119	2530961	na	0.102072	na	na	na	na
1178	SMb20815	-	putative protein, similar to protein involved in assembly of outer membrane proteins	604453	602786	na	0.101599	na	na	na	na
664	SMb20361	-	putative ionic voltage-gated channel protein	372441	371644	na	0.101393	na	na	na	na
2325	SMb20851	-	putative transcriptional regulator, sorC family protein	1255544	1254564	na	0.10072	na	na	na	na
6197	SMc00740	-	CONSERVED HYPOTHETICAL PROTEIN	2842713	2842997	na	0.0991174	na	na	na	na
6231	SMc00724	-	HYPOTHETICAL/UNKNOWN PROTEIN	2855842	2856042	na	0.0988749	na	na	na	na
1556	SMb21132	-	putative sulfate uptake ABC transporter permease protein	771894	771028	na	0.097897	na	na	na	na
4864	SMc04338	-	HYPOTHETICAL TRANSMEMBRANE PROTEIN	2228146	2227448	na	0.0949577	0.208315	na	na	na
167	SMa0134	-	hypothetical protein	71671	71066	na	0.0935083	na	na	na	1.02791
5731	SMc01498	smoG	PROBABLE SORBITOL/MANNITOL TRANSPORT INNER MEMBRANE PROTEIN	2632008	2631178	na	0.0931454	na	na	na	na
971	SMc01111	lnt	APOLIPOPROTEIN N-ACYLTRANSFERASE (ACID-INDUCIBLE GENE) TRANSMEMBRANE	443701	445296	na	0.0931414	na	na	na	na
1632	SMc00761	ordL2	PUTATIVE OXIDOREDUCTASE PROTEIN	772211	770925	na	0.0929544	na	na	na	na
2515	SMa1929	-	Hypothetical protein	1098121	1097612	na	0.0927251	0.119047	na	na	na
1193	SMa0875	nolG	NolG efflux transporter	488858	485661	na	0.0881504	na	na	na	na
757	SMc00395	pfs	PUTATIVE MTA/SAH NUCLEOSIDASE P46 INCLUDES: 5'-METHYLTHIOADENOSINE NUCLEOSIDASE AND S-ADENOSYLHOMOCYSTEINE NUCLEOSIDASE PROTEIN	346266	345628	na	0.0797019	na	na	na	na
2526	SMb21409	-	HYPOTHETICAL PROTEIN	1340117	1339353	na	0.0716126	na	na	na	na
1906	SMc00884	ilvD1	PUTATIVE DIHYDROXY-ACID DEHYDRATASE PROTEIN	903719	901995	na	0.0605178	na	na	na	na
2991	SMb20568	-	putative amino acid uptake ABC transporter solute-binding protein, LeuIle/Val-binding protein family	1581771	1580560	na	-0.0509531	na	na	na	na
1706	SMc00789	dppD1	PROBABLE DIPEPTIDE TRANSPORT ATP-BINDING ABC TRANSPORTER PROTEIN	811111	811965	na	-0.0529738	na	na	na	na
61	SMb20032	-	HYPOTHETICAL PROTEIN	43385	42651	na	-0.0612299	na	na	na	na
4124	SMc00515	-	CONSERVED HYPOTHETICAL PROTEIN	1899002	1898073	na	-0.0797362	-0.0966851	na	na	na
1444	SMa1079	tspO	TspO Tryptophan rich sensory protein homologue	589343	589885	na	-0.0810724	na	na	na	na
1748	SMc00805	-	HYPOTHETICAL PROTEIN	824264	824908	na	-0.0859147	na	na	na	na
6746	SMc03939	pntAb	PROBABLE NAD(P) TRANSHYDROGENASE SUBUNIT ALPHA PART 2 TRANSMEMBRANE PROTEIN	3090652	3090242	na	-0.0872141	na	na	na	na
6567	SMc04004	-	HYPOTHETICAL SIGNAL PEPTIDE PROTEIN	2999157	2999771	na	-0.0889458	na	na	na	na
1472	SMc02320	-	HYPOTHETICAL TRANSMEMBRANE PROTEIN	690360	690106	na	-0.0917087	na	na	na	na
5690	SMc01519	-	HYPOTHETICAL TRANSMEMBRANE PROTEIN	2612639	2613013	na	-0.0922843	na	na	na	na
1863	SMa1478	-	Putative methyltransferase	813790	812255	na	-0.0929135	na	na	na	na
2008	SMa1604	-	putative oxidoreductase	894831	895922	na	-0.0951816	na	na	na	na
313	SMb20154	-	putative transcriptional regulator protein	171738	170752	na	-0.0956567	-0.16293	na	na	na
2136	SMb21603	-	putative sugar uptake ABC transporter permease protein	1144783	1143908	na	-0.0995983	na	na	na	na
802	SMc00414	-	CONSERVED HYPOTHETICAL PROTEIN	363980	363378	na	-0.100463	na	-0.289469	na	na
6271	SMc00706	-	HYPOTHETICAL TRANSMEMBRANE PROTEIN	2874094	2873207	na	-0.102407	-0.254578	na	na	na
3203	SMc01271	-	CONSERVED HYPOTHETICAL PROTEIN	1503958	1503518	na	-0.102628	na	na	na	na
3074	SMb20615	thiC	putative thiamine biosynthesis protein	1633944	1635779	na	-0.103499	na	0.102695	0.162508	na
3626	SMc01238	gst5	PUTATIVE GLUTATHIONE S-TRANSFERASE PROTEIN	1680213	1680851	na	-0.104925	-0.140418	na	na	na
3931	SMc00246	qor	PROBABLE QUINONE OXIDOREDUCTASE PROTEIN	1814814	1813837	na	-0.105267	-0.320622	na	na	na
2352	SMa1821	-	Conserved hypothetical protein	1033112	1032402	na	-0.111663	na	-0.378879	na	na
5591	SMc02714	-	HYPOTHETICAL TRANSMEMBRANE PROTEIN	2563208	2564035	na	-0.111992	na	na	na	na
688	SMa0541	-	hypothetical protein	289770	290228	na	-0.114978	na	na	na	na
2015	SMa1610	-	conserved hypothetical protein	897906	897643	na	-0.116342	na	na	na	na
2835	SMa2189	-	putative integrase/recombinase	1228184	1226955	na	-0.116747	na	na	na	na
2330	SMb20854	-	putative sugar uptake ABC transporter permease protein	1259306	1258311	na	-0.116763	na	na	na	na
1252	SMb21015	-	putative enzyme, similar to oxidoreductases protein	639299	638049	na	-0.11692	na	na	na	na
5973	SMc02337	-	PUTATIVE ATP-BINDING ABC TRANSPORTER PROTEIN	2759210	2757705	na	-0.118144	na	na	na	na
2136	SMc00022	-	CONSERVED HYPOTHETICAL PROTEIN	1017628	1018194	na	-0.120016	na	na	na	na
5184	SMc01843	metF	PROBABLE 5,10-METHYLENETETRAHYDROFOLATE REDUCTASE OXIDOREDUCTASE PROTEIN	2372826	2371885	na	-0.120049	na	na	na	na
457	SMb20240	-	CONSERVED HYPOTHETICAL PROTEIN	245378	244260	na	-0.120275	-0.0996975	na	na	na
2131	SMc00021	ccrM	ADENINE DNA METHYLTRANSFERASE PROTEIN	1014504	1015634	na	-0.120611	-0.140251	na	na	na
2653	SMc00585	pepA	PROBABLE AMINOPEPTIDASE A/I PROTEIN	1256168	1257661	na	-0.120671	na	na	na	na
866	SMb20479	-	putative dipeptide ABC transporter ATP-binding protein	493209	494006	na	-0.123965	na	na	na	na
2151	SMc00084	-	HYPOTHETICAL/UNKNOWN PROTEIN	1026898	1026509	na	-0.126578	na	na	na	na
658	SMb20357	-	putative histidine kinase protein	367438	367803	na	-0.127676	na	na	na	na
2997	SMb21691	-	putative nitrilotriacetate monooxygenase component A protein	1585992	1584643	na	-0.128998	na	na	na	na
746	SMb20413	-	HYPOTHETICAL PROTEIN	427361	427134	na	-0.129575	na	na	na	na
300	SMb20145	-	HYPOTHETICAL PROTEIN	160206	161393	na	-0.129768	na	na	na	na
6702	SMc04058	-	CONSERVED HYPOTHETICAL PROTEIN	3062692	3063570	na	-0.129943	na	na	na	na
1618	SMb21241	-	conserved hypothetical membrane protein	809349	808057	na	-0.130628	na	na	na	na
2641	SMa2027	-	Putative LysR-family transcriptional regulator	1148058	1147165	na	-0.131568	na	na	na	na
3055	SMb20606	-	HYPOTHETICAL PROTEIN	1621029	1620580	na	-0.132089	na	na	na	na
1902	SMc00886	-	CONSERVED HYPOTHETICAL PROTEIN	899365	900909	na	-0.133035	na	na	na	na
6299	SMc00696	aroB	PUTATIVE 3-DEHYDROQUINATE SYNTHASE TRANSMEMBRANE PROTEIN	2884673	2883540	na	-0.135339	-0.186001	na	na	na
338	SMc04129	-	PUTATIVE OXIDOREDUCTASE PROTEIN	143458	144759	na	-0.136333	na	na	na	na
2814	SMb20687	-	HYPOTHETICAL PROTEIN	1490711	1491796	na	-0.136401	0.279056	na	na	na
1869	SMc00904	-	HYPOTHETICAL PROTEIN	879455	881176	na	-0.138401	na	na	na	na
89	SMc04446	chvG,exoS	HISTIDINE KINASE SENSORY TRANSMEMBRANE PROTEIN	51039	49252	na	-0.138498	-0.200516	na	na	na
1684	SMc00779	-	PUTATIVE FAD-DEPENDENT OXIDOREDUCTASE PROTEIN	799009	800247	na	-0.138847	na	na	na	na
5	SMb20002	lacK1	probable lactose transport ATP-binding protein	5350	6426	na	-0.140965	na	na	na	na
7523	SMc03288	-	HYPOTHETICAL/UNKNOWN PROTEIN	3406047	3406367	na	-0.141719	na	na	na	na
1520	SMb21104	-	putative sugar uptake ABC transporter permease protein	746299	747258	na	-0.14178	na	na	na	na
640	SMb20345	-	putative efflux protein	353497	350348	na	-0.141912	na	na	na	na
7837	SMc03871	-	PUTATIVE ATP-BINDING ABC TRANSPORTER PROTEIN	3535691	3536407	na	-0.142008	na	na	na	na
5925	SMc02026	-	PUTATIVE BETA-LACTAMASE PRECURSOR PROTEIN	2731117	2730281	na	-0.143162	na	na	na	na
4627	SMc04326	-	PUTATIVE AMINOTRANSFERASE PROTEIN	2136638	2135496	na	-0.144713	na	na	na	na
2077	SMc00070	-	CONSERVED HYPOTHETICAL SIGNAL PEPTIDE PROTEIN	988307	988047	na	-0.145165	na	na	na	na
2123	SMa1668	arcD2	probable ArcD2 arginine/ornithine antiporter	935142	936563	na	-0.145861	-0.172865	na	na	na
1895	SMa1505	-	Putative GntR-family transcriptional regulator	830383	831168	na	-0.147159	na	na	na	na
2259	SMa1759	-	putative GntR-family transcriptional regulator	1000567	999887	na	-0.14728	na	na	na	na
947	SMc01125	mutS	PROBABLE DNA MISMATCH REPAIR PROTEIN	426755	429505	na	-0.147886	na	na	0.30968	na
5652	SMc02738	opuB	PUTATIVE GLYCINE BETAINE TRANSPORT SYSTEM PERMEASE ABC TRANSPORTER PROTEIN	2592256	2593101	na	-0.148891	na	na	na	na
3371	SMc01044	ntrY	PROBABLE NITROGEN REGULATION TRANSMEMBRANE PROTEIN	1571105	1573366	na	-0.149143	-0.242669	na	na	na
7879	SMc03885	hisC2	PUTATIVE HISTIDINOL-PHOSPHATE AMINOTRANSFERASE PROTEIN	3551544	3552599	na	-0.149591	0.17262	na	na	na
1064	SMc01715	-	HYPOTHETICAL PROTEIN	490437	489742	na	-0.150567	na	na	na	na
2502	SMc02640	lpsL	UDP-GLUCURONIC ACID EPIMERASE PROTEIN	1182115	1181090	na	-0.150677	na	-0.372671	na	na
3081	SMc04435	-	CONSERVED HYPOTHETICAL PROTEIN	1453148	1452723	na	-0.151369	na	na	na	na
5999	SMc02354	-	CONSERVED HYPOTHETICAL PROTEIN	2775918	2776733	na	-0.152318	-0.146388	na	na	na
3804	SMc01179	-	PUTATIVE MULTIDRUG TRANSMEMBRANE RESISTANCE SIGNAL PEPTIDE PROTEIN	1752970	1753314	na	-0.153213	-0.148064	na	na	na
43	SMc02775	-	PUTATIVE L-FUCOSE DEHYDROGENASE (D-THREO ALDOSE 1-DEHYDROGENASE) PROTEIN	18314	19333	na	-0.153455	na	na	na	na
7942	SMc04390	-	PUTATIVE L-SORBOSE DEHYDROGENASE, FAD DEPENDENT PROTEIN	3594232	3592577	na	-0.153469	na	na	na	na
220	SMb20102	acoR	putative acetoin catabolism regulatory protein	111176	113059	na	-0.153687	na	na	na	na
2710	SMb21514	hemK2	putative modification methylase protein	1438191	1439018	na	-0.154729	na	na	na	na
1587	SMc03054	flhA	PROBABLE FLAGELLAR BIOSYNTHESIS TRANSMEMBRANE PROTEIN	748600	750687	na	-0.155236	na	na	na	na
682	SMb20369	-	CONSERVED HYPOTHETICAL PROTEIN	381385	382626	na	-0.15644	na	na	na	na
3805	SMc01178	-	PUTATIVE MULTIDRUG TRANSMEMBRANE RESISTANCE SIGNAL PEPTIDE PROTEIN	1753311	1753637	na	-0.156807	na	na	na	na
3034	SMb20595	ftsK2	putative cell division protein FtsK like protein	1609589	1607754	na	-0.157654	na	na	na	na
5308	SMc01648	-	CONSERVED HYPOTHETICAL PROTEIN	2444583	2446580	na	-0.157892	-0.397376	na	na	na
2405	SMb20888	-	conserved hypothetical protein	1293834	1294652	na	-0.157969	-0.248625	na	na	na
525	SMb20280	-	HYPOTHETICAL PROTEIN	285535	284069	na	-0.158139	na	na	na	na
513	SMc02883	-	HYPOTHETICAL PROTEIN	239733	239945	na	-0.158319	na	na	na	na
163	SMa0130	-	putative fatty acid desaturase	69601	70668	na	-0.161085	-0.329168	na	na	na
3041	SMb20598	repA3	probable replication protein	1611496	1612752	na	-0.162984	na	na	na	na
669	SMc00355	-	CONSERVED HYPOTHETICAL PROTEIN	311040	309988	na	-0.164216	na	na	na	na
2540	SMb21419	-	putative transcriptional regulator, araC family protein	1349931	1349044	na	-0.164675	-0.252606	na	na	na
1716	SMb21298	-	conserved hypothetical protein, possibly exported	880374	874927	na	-0.165544	na	na	na	na
1084	SMa0815	nifA	NifA transcriptional activator	447466	445895	na	-0.166968	na	na	na	na
3548	SMc02063	surE	SURVIVAL PROTEIN	1654441	1655211	na	-0.167692	na	na	na	na
288	SMc02617	-	CONSERVED HYPOTHETICAL TRANSMEMBRANE PROTEIN	110774	110613	na	-0.168367	-0.20753	na	na	na
6639	SMc04035	-	PUTATIVE DIPEPTIDE TRANSPORT SYSTEM PERMEASE ABC TRANSPORTER PROTEIN	3038074	3038925	na	-0.168409	na	na	na	na
2726	SMc00616	perM	PUTATIVE PERMEASE PROTEIN	1288190	1289305	na	-0.169061	-0.413188	na	na	na
5532	SMc02685	-	HYPOTHETICAL TRANSMEMBRANE PROTEIN	2534334	2535212	na	-0.169382	na	na	na	na
434	SMc02844	-	PUTATIVE TRANSCRIPTION REGULATOR PROTEIN	194370	193777	na	-0.169405	na	na	na	na
2322	SMc00120	-	CONSERVED HYPOTHETICAL PROTEIN	1097716	1096742	na	-0.170421	na	na	na	na
5568	SMc02701	-	CONSERVED HYPOTHETICAL PROTEIN	2549929	2549297	na	-0.170907	na	na	na	na
348	SMa0286	-	conserved hypothetical protein	160051	159590	na	-0.171114	na	na	na	na
2310	SMc00456	-	HYPOTHETICAL PROTEIN	1093053	1092616	na	-0.171831	na	na	na	na
1938	SMc00868	atpF	PROBABLE ATP SYNTHASE B CHAIN TRANSMEMBRANE PROTEIN	918704	919189	na	-0.172011	0.232406	na	na	na
4279	SMc00187	fbcF	PROBABLE UBIQUINOL-CYTOCHROME C REDUCTASE IRON-SULFUR SUBUNIT PROTEIN	1975581	1975003	na	-0.172085	na	na	-0.173025	na
1941	SMb21360	-	putative transcriptional activator, LysR family, C-terminus protein	1024799	1024981	na	-0.172495	na	na	na	na
1942	SMa1568	cpaF2	probable CpaF2 pilus assembly protein	868849	867356	na	-0.172626	na	na	na	na
2644	SMc00580	pdxA1	PROBABLE PYRIDOXAL PHOSPHATE BIOSYNTHETIC PROTEIN	1250106	1249078	na	-0.172862	na	na	na	na
422	SMc02937	TRm5C	PARTIAL TRANSPOSASE FOR INSERTION SEQUENCE ELEMENT ISRM5	188747	188448	na	-0.173473	na	na	na	na
1069	SMa0806	-	probable SyrB-like regulator	441631	442086	na	-0.17359	na	na	na	na
7798	SMc03846	acnA	PROBABLE ACONITATE HYDRATASE PROTEIN	3513592	3510902	na	-0.173639	na	-0.125499	-0.164342	na
681	SMb20368	-	CONSERVED HYPOTHETICAL PROTEIN	380366	381379	na	-0.173908	na	na	na	na
1889	SMb21330	-	hypothetical protein with amino acid permeases signature	998495	998746	na	-0.174514	na	na	na	na
2253	SMb20984	nirB	putative nitrite reductase [NAD(P)H], large subunit protein	1215305	1217767	na	-0.175284	na	na	na	na
568	SMc02909	-	PUTATIVE TRANSGLYCOSYLASE TRANSMEMBRANE PROTEIN	263817	265055	na	-0.175665	na	na	na	na
5863	SMc01969	-	PUTATIVE AMINOTRANSFERASE PROTEIN	2691652	2692830	na	-0.176167	na	na	na	na
1416	SMa1058	-	hypothetical protein	579109	579684	na	-0.176876	na	na	na	na
6621	SMc04026	gltD	PROBABLE GLUTAMATE SYNTHASE SMALL CHAIN PROTEIN	3026582	3025146	na	-0.17813	na	na	0.241734	na
3043	SMa2363	-	putative amidase	1332762	1334177	na	-0.178503	na	na	na	na
1249	SMb21014	-	putative protein, similar to part of LpsZ, possibly not functional result of genomic rearrangement	637676	637296	na	-0.180443	na	na	na	na
2567	SMc02546	leuA2	PUTATIVE 2-ISOPROPYLMALATE SYNTHASE PROTEIN	1213129	1214745	na	-0.18068	na	na	na	na
1234	SMc02137	argF1	PROBABLE ORNITHINE CARBAMOYLTRANSFERASE PROTEIN	575367	576278	na	-0.180684	0.204751	na	na	na
3285	SMc01003	-	CONSERVED HYPOTHETICAL PROTEIN	1530936	1529971	na	-0.18094	-0.297498	na	na	na
2255	SMb20985	nirD	putative nitrite reductase [NAD(P)H], small subunit protein	1217771	1218109	na	-0.180983	0.177157	na	na	na
571	SMc02910	-	PUTATIVE TRANSPORT TRANSMEMBRANE PROTEIN	266918	265263	na	-0.181984	na	na	na	na
5641	SMc02733	-	HYPOTHETICAL PROTEIN	2587806	2585890	na	-0.182561	na	na	na	na
651	SMc00347	rnk	PUTATIVE REGULATOR OF NUCLEOSIDE DIPHOSPHATE KINASE PROTEIN	302936	302529	na	-0.183214	na	na	na	na
1663	SMc00773	potI	PROBABLE PUTRESCINE TRANSPORT SYSTEM PERMEASE PROTEIN	786531	787352	na	-0.1838	na	na	na	na
2258	SMc00086	cycG	PUTATIVE DIHEME CYTOCHROME C-TYPE SIGNAL PEPTIDE PROTEIN	1069956	1070870	na	-0.184539	-0.307287	na	na	na
5926	SMc02027	-	PUTATIVE DIPEPTIDE TRANSPORT ATP-BINDING ABC TRANSPORTER PROTEIN	2732774	2731146	na	-0.185228	-0.218694	na	na	na
6318	SMc00683	-	PUTATIVE PENICILLIN-BINDING PROTEIN	2893242	2892160	na	-0.185858	na	na	na	na
1798	SMc00822	-	CONSERVED HYPOTHETICAL PROTEIN	843615	843911	na	-0.188102	na	na	na	na
2695	SMb21505	wzy	putative membrane protein, similar to Wzy-like polysaccharide polymerase ExoQ	1431307	1429976	na	-0.188896	-0.116304	na	na	na
5140	SMc01857	-	CONSERVED HYPOTHETICAL PROTEIN	2356366	2355926	na	-0.18912	-0.199617	na	na	na
5579	SMc02708	-	CONSERVED HYPOTHETICAL PROTEIN	2558559	2559551	na	-0.189592	na	na	na	na
1020	SMb20536	-	HYPOTHETICAL PROTEIN	561219	559366	na	-0.191961	na	na	na	na
2284	SMc00455	-	HYPOTHETICAL TRANSMEMBRANE PROTEIN	1082739	1083401	na	-0.192521	na	na	na	na
7810	SMc03854	ftsY	PUTATIVE CELL DIVISION PROTEIN	3519875	3518229	na	-0.193471	na	na	na	na
7788	SMc03842	-	CONSERVED HYPOTHETICAL PROTEIN	3508585	3508226	na	-0.193494	na	na	na	na
1990	SMa1591	-	putative adenylate cyclase	887612	884133	na	-0.193629	na	na	na	na
1344	SMa0995	-	TRm5 transposase	552481	551249	na	-0.194635	-0.313242	na	na	na
6561	SMc04002	purK	PROBABLE PHOSPHORIBOSYLAMINOIMIDAZOLE CARBOXYLASE ATPASE SUBUNIT PROTEIN	2997633	2998682	na	-0.195733	na	na	na	na
2430	SMc02396	-	PROBABLE OUTER MEMBRANE PROTEIN	1148609	1149646	na	-0.196303	na	na	0.842271	na
5449	SMc01563	sigA,rpoD	RNA POLYMERASE SIGMA FACTOR TRANSCRIPTION REGULATION PROTEIN	2503923	2501869	na	-0.196425	na	0.119165	na	na
2986	SMc01372	-	CONSERVED HYPOTHETICAL PROTEIN	1409561	1409292	na	-0.196578	-0.235086	na	na	na
753	SMb20416	ugpB	probable ABC transporter periplasmic glycerol-3-phosphate-binding protein precursor	429673	430965	na	-0.197691	-0.192034	na	na	na
4523	SMc04256	-	PUTATIVE ATP-BINDING ABC TRANSPORTER PROTEIN	2085705	2084620	na	-0.198196	0.37519	na	na	na
767	SMb20422	-	putative oxidoreductase protein	437128	436049	na	-0.198593	na	na	na	na
1060	SMa0796	-	probable dehydrogenease	434028	435491	na	-0.199337	na	na	na	na
3257	SMc00998	-	CONSERVED HYPOTHETICAL SIGNAL PEPTIDE PROTEIN	1525462	1524854	na	-0.199635	-0.253333	na	na	na
2002	SMb21533	-	putative transcriptional regulator, gntR family protein	1059672	1060457	na	-0.199718	na	na	na	na
1891	SMc00934	TRm11b,TRm2011none2b	TRANSPOSASE FOR ISRM11/ISRM2011-2 PROTEIN	892176	891571	na	-0.199804	na	na	na	na
1696	SMa1315	virB4	VirB4 type IV secretion protein	719511	717133	na	-0.200769	na	na	na	na
5468	SMc01570	-	PUTATIVE TRANSCRIPTION REGULATOR PROTEIN	2513963	2513073	na	-0.201054	na	na	na	na
6317	SMc00684	-	CONSERVED HYPOTHETICAL PROTEIN	2892146	2891001	na	-0.202215	na	na	na	na
1993	SMc00991	-	PUTATIVE PUTRESCINE-BINDING PERIPLASMIC PROTEIN	943501	942461	na	-0.202771	na	na	na	na
5343	SMc01665	-	HYPOTHETICAL TRANSMEMBRANE PROTEIN	2469384	2467705	na	-0.203351	na	na	na	na
7167	SMc04444	fdsA	PROBABLE NAD-DEPENDENT FORMATE DEHYDROGENASE ALPHA SUBUNIT PROTEIN	3265913	3263034	na	-0.203435	-0.208642	na	na	na
5705	SMc01747	-	HYPOTHETICAL PROTEIN	2616325	2616465	na	-0.208488	-0.233231	na	na	na
2409	SMb20890	ilvD5	putative dihydroxy-acid dehydratase protein	1297374	1295635	na	-0.209818	na	na	na	na
5041	SMc01462	-	PUTATIVE ACETYLTRANSFERASE PROTEIN	2309934	2309473	na	-0.210602	-0.286683	na	na	na
568	SMb20304	TRm2011none2C	probable ISRm2011-2 transposase protein, C-terminal portion	311367	310762	na	-0.2113	na	na	na	na
5297	SMc01641	-	PUTATIVE ENOYL-COA HYDRATASE PROTEIN	2435688	2436479	na	-0.21274	na	na	na	na
2548	SMa1952	-	Putative Beta lactamase	1108532	1107687	na	-0.213165	na	na	na	na
393	SMc02824	-	HYPOTHETICAL TRANSMEMBRANE PROTEIN	172082	171273	na	-0.213634	-0.493218	na	na	na
5137	SMc01860	ftsI	PROBABLE PENICILLIN-BINDING TRANSMEMBRANE PROTEIN	2354484	2352736	na	-0.213729	na	na	na	na
3881	SMc00955	-	CONSERVED HYPOTHETICAL PROTEIN	1784287	1785462	na	-0.213872	na	na	na	na
6013	SMc02415	-	PUTATIVE PEPTIDE-BINDING PERIPLASMIC ABC TRANSPORTER PROTEIN	2785802	2787382	na	-0.214995	na	na	na	na
6579	SMc04010	-	HYPOTHETICAL PROTEIN	3005372	3003684	na	-0.215387	-0.4331	na	na	na
2281	SMc00049	-	CONSERVED HYPOTHETICAL PROTEIN	1082124	1082468	na	-0.215688	na	na	na	na
1367	SMc02276	pncB	PUTATIVE NICOTINATE PHOSPHORIBOSYLTRANSFERASE PROTEIN	650739	652043	na	-0.216533	na	na	na	na
2554	SMa1954	-	Putative LysR-family transcriptional regulator	1109860	1110843	na	-0.216623	na	na	na	na
691	SMb20376	-	CONSERVED HYPOTHETICAL PROTEIN	388021	387641	na	-0.216953	na	na	na	na
2234	SMa1741	-	putative iron uptake ABC transporter, ATP-binding protein	985905	985063	na	-0.217182	na	na	na	na
1815	SMb21196	oppA	putative oligopeptide uptake ABC transporter periplasmic solute-binding protein precursor	945018	946616	na	-0.21735	na	-0.153204	na	na
6392	SMc00655	-	HYPOTHETICAL PROTEIN	2921529	2921179	na	-0.217706	-0.325473	na	na	na
396	SMb20211	-	putative transcriptional regulator protein	219074	218142	na	-0.218339	na	na	na	na
1058	SMa0793	-	hypothetical protein with local similarity	432023	432985	na	-0.218825	na	na	na	na
543	SMc02896	ilvE1	PROBABLE BRANCHED-CHAIN AMINO ACID AMINOTRANSFERASE PROTEIN	254099	253002	na	-0.219608	na	-0.122868	na	na
4917	SMc01408	-	CONSERVED HYPOTHETICAL PROTEIN	2250801	2251511	na	-0.220248	0.325888	na	na	na
4928	SMc01413	-	CONSERVED HYPOTHETICAL PROTEIN	2257765	2256536	na	-0.220336	na	na	na	na
192	SMa0157	-	conserved hypothetical protein	88287	87283	na	-0.220406	-0.201058	na	na	na
5471	SMc01571	-	PUTATIVE OXIDOREDUCTASE PROTEIN	2514076	2514837	na	-0.2211	na	na	na	na
7185	SMc02518	-	PUTATIVE ATP-BINDING ABC TRANSPORTER PROTEIN	3273913	3274983	na	-0.221956	na	na	na	na
2883	SMc01813	-	CONSERVED HYPOTHETICAL PROTEIN	1359272	1360129	na	-0.222822	na	na	na	na
7501	SMc03282	TRm27.1	PUTATIVE TRANSPOSASE NUMBER 1 FOR INSERTION SEQUENCE ISRM27	3397460	3395946	na	-0.222995	na	na	na	na
3058	SMa2375	-	TRm2011-2b transposase	1340347	1340820	na	-0.22458	na	na	na	na
4261	SMc00191	-	HYPOTHETICAL PROTEIN	1965083	1964715	na	-0.224763	na	na	na	na
723	SMb20396	-	putative dehydrogenase protein	412456	411473	na	-0.224785	na	na	na	na
2898	SMa2251	-	conserved hypothetical protein	1261774	1262337	na	-0.224915	-0.319242	na	na	na
2485	SMa1917	-	Hypothetical protein	1091971	1091549	na	-0.22656	na	na	na	na
622	SMc00338	-	CONSERVED HYPOTHETICAL PROTEIN	293910	293383	na	-0.227191	na	na	na	na
1161	SMa0853	nodE	NodE beta ketoacyl ACP synthase	469913	471121	na	-0.227431	na	na	na	na
2789	SMb20672	-	putative sugar uptake ABC transporter permease protein	1474325	1473003	na	-0.227514	na	na	na	na
5127	SMc01866	murG	PROBABLE UDP-N-ACETYLGLUCOSAMINE--N-ACETYLMURAMYL-PENTAPEPTIDE PYROPHOSPHORYL-UNDECAPRENOL N-ACETYLGLUCOSAMINE TRANSFERASE PROTEIN	2345718	2344594	na	-0.227786	na	na	na	na
277	SMc02610	glxB	PUTATIVE AMIDOTRANSFERASE PROTEIN	103542	104504	na	-0.228294	0.208628	na	na	na
3932	SMc00247	pcs	PHOSPHATIDYLCHOLINE SYNTHASE PROTEIN	1815592	1814867	na	-0.228464	-0.255643	na	na	na
4050	SMc00289	cspA5	PUTATIVE COLD SHOCK TRANSCRIPTION REGULATOR PROTEIN	1859598	1859020	na	-0.229175	na	na	na	na
1905	SMa1521	-	conserved hypothetical protein	838161	838601	na	-0.229214	na	na	na	na
1510	SMa1132	-	hypothetical protein	618493	618882	na	-0.231933	na	na	na	na
6310	SMc00689	-	HYPOTHETICAL LIPOPROTEIN	2888546	2889988	na	-0.232153	-0.342365	na	na	na
6901	SMc03208	hmgA	HOMOGENTISATE 1,2-DIOXYGENASE PROTEIN	3174384	3173023	na	-0.232508	na	na	na	na
5540	SMc02689	-	PROBABLE ALDEHYDE DEHYDROGENASE PROTEIN	2539395	2537887	na	-0.233153	na	na	na	na
330	SMa0275	-	conserved hypothetical protein	154841	155428	na	-0.233802	na	na	na	na
1684	SMb21280	-	putative protein, possibly a purinepyrimidine phosphoribosyltransferase	854815	855525	na	-0.234571	na	na	na	na
1249	SMc02220	-	HYPOTHETICAL TRANSMEMBRANE PROTEIN	583197	582385	na	-0.235758	na	na	na	na
8039	SMc02801	parB	PROBABLE CHROMOSOME PARTITIONING PROTEIN PARB	3646004	3645114	na	-0.236018	na	na	0.227767	na
6753	SMc03942	-	HYPOTHETICAL TRANSMEMBRANE PROTEIN	3094868	3092547	na	-0.2362	-0.334795	na	na	na
500	SMb20264	-	putative amino acid ABC transporter permease protein	269391	270056	na	-0.239589	na	na	na	na
96	SMa0074	-	putative dehydrogenease	39072	39830	na	-0.239793	na	na	na	na
2492	SMc02645	cfa2	PUTATIVE CYCLOPROPANE-FATTY-ACYL-PHOSPHOLIPID SYNTHASE PROTEIN	1175221	1176477	na	-0.239912	na	na	-0.460847	-0.452992
7273	SMc02474	-	PUTATIVE ATP-BINDING ABC TRANSPORTER PROTEIN	3323414	3322344	na	-0.241179	-0.274277	na	na	na
1986	SMc00849	-	HYPOTHETICAL PROTEIN	938577	938095	na	-0.241633	na	na	na	na
2229	SMb20967	-	putative transcriptional regulator, lacI family protein	1197410	1196376	na	-0.242711	na	na	na	na
3251	SMc00996	-	HYPOTHETICAL PROTEIN	1523571	1522150	na	-0.242929	-0.395435	na	na	na
750	SMb20415	-	putative oxidoreductase protein	429304	428015	na	-0.243643	-0.13782	na	na	na
1469	SMa1099	cycB1	Putative CycB1 cytochrome c-552 precursor	600212	600526	na	-0.244159	na	na	na	na
1317	SMc02252	galE	PROBABLE UDP-GLUCOSE 4-EPIMERASE PROTEIN	617107	618135	na	-0.244676	na	na	na	na
7963	SMc04402	-	CONSERVED HYPOTHETICAL PROTEIN	3607431	3608600	na	-0.246	na	na	na	na
423	SMc02839	TRm3	TRANSPOSASE FOR INSERTION SEQUENCE ELEMENT ISRM3	188806	190008	na	-0.246255	na	na	na	na
1194	SMa0876	nolF	NolF secretion protein	489965	488862	na	-0.246344	-0.402303	na	na	na
2501	SMb21402	-	hypothetical calcium binding protein	1332769	1333932	na	-0.246931	na	na	na	na
5643	SMc02735	-	HYPOTHETICAL PROTEIN	2590108	2589020	na	-0.247427	-0.413301	na	-0.692067	na
6605	SMc04020	-	HYPOTHETICAL TRANSMEMBRANE PROTEIN	3018005	3018991	na	-0.248288	-0.175157	na	-0.47618	na
7835	SMc03869	-	PUTATIVE PERIPLASMIC BINDING ABC TRANSPORTER PROTEIN	3533027	3534055	na	-0.248558	na	na	na	0.174322
1584	SMc03053	fliQ	PUTATIVE FLAGELLAR BIOSYNTHETIC TRANSMEMBRANE PROTEIN	748209	748475	na	-0.248586	na	na	na	na
2074	SMa1639	-	probable NreA protein	913809	914000	na	-0.248881	-0.14597	na	na	na
1168	SMb20811	-	putative protein	597789	598109	na	-0.248998	na	na	na	na
783	SMa0622	fixS2	FixS2 nitrogen fixation protein	333741	334001	na	-0.249127	na	na	na	na
7932	SMc04386	aatB	ASPARTATE AMINOTRANSFERASE B PROTEIN	3587663	3588895	na	-0.251123	0.204198	na	na	na
2245	SMc00106	-	CONSERVED HYPOTHETICAL PROTEIN	1066800	1066390	na	-0.251255	na	na	na	na
1618	SMc03066	-	HYPOTHETICAL UNKNOWN PROTEIN	764490	764843	na	-0.252022	-0.330821	na	na	na
2010	SMc00983	-	HYPOTHETICAL/UNKNOWN PROTEIN	954439	953846	na	-0.252183	-0.231752	na	na	na
1531	SMc03018	flhB	FLAGELLAR BIOSYNTHETIC TRANSMEMBRANE PROTEIN	717112	716030	na	-0.256522	na	na	na	na
2499	SMc02641	rkpK	UDP-GLUCOSE 6-DEHYDROGENASE PROTEIN	1180943	1179630	na	-0.257353	0.25991	0.178742	0.272225	na
6717	SMc03926	glgX1	PROBABLE GLYCOSYL HYDROLASE PROTEIN	3074607	3076595	na	-0.258987	na	na	na	na
1589	SMa1207	-	FixK-like regulatory protein	662570	661869	na	-0.259475	na	na	na	na
1439	SMa1076	-	Hypothetical protein	588313	587855	na	-0.26022	na	na	na	na
268	SMa0217	-	putative ABC transporter, permease	119231	118284	na	-0.260943	na	na	na	na
4571	SMc04285	cobE	PROBABLE COBALAMIN BIOSYNTHESIS PROTEIN	2106874	2106446	na	-0.26095	na	na	na	na
1280	SMa0943	-	putative arylsulfatase	526469	528106	na	-0.261294	na	na	na	na
1878	SMa1488	-	Putative oxidoreductase	822092	819849	na	-0.261832	na	na	na	na
2567	SMb21434	-	putative transcriptional regulator, lysR family protein	1364130	1365050	na	-0.263019	na	na	na	na
1255	SMb21018	-	putative sugar ABC transporter permease protein	642439	641408	na	-0.263114	na	na	na	na
2958	SMb20773	-	putative transcriptional regulator, GntR family protein	1565858	1566544	na	-0.2634	na	na	na	na
2764	SMa2129	-	conserved hypothetical protein	1204331	1203291	na	-0.263904	na	na	na	na
1598	SMb21234	TRm1a	probable transposase of insertion sequence ISRm1 orfA protein	800413	799997	na	-0.264386	-0.285064	na	na	na
1412	SMa1050	-	Hypothetical protein	576642	576097	na	-0.266	-0.316213	na	na	na
336	SMb20166	-	CONSERVED HYPOTHETICAL PROTEIN	184995	185348	na	-0.269426	na	na	na	na
588	SMb20321	-	putative protein	325229	323964	na	-0.270883	na	na	na	na
5915	SMc02021	-	PUTATIVE PERIPLASMIC BINDING ABC TRANSPORTER PROTEIN	2725260	2724226	na	-0.270987	-0.375449	na	na	na
3068	SMb20613	dctD	C4-dicarboxylate transport transcriptional regulatory protein	1630003	1631385	na	-0.271679	na	na	na	na
5138	SMc01859	-	HYPOTHETICAL TRANSMEMBRANE PROTEIN	2354879	2354484	na	-0.272337	na	na	na	na
6386	SMc00657	-	CONSERVED HYPOTHETICAL PROTEIN	2920299	2920574	na	-0.27286	na	-0.51569	na	na
3567	SMc02054	-	CONSERVED HYPOTHETICAL TRANSMEMBRANE PROTEIN	1664289	1664744	na	-0.273158	-0.282443	na	na	na
2106	SMa1660	-	putative acetyltransferase	927455	926871	na	-0.273508	na	na	na	na
2116	SMc00077	thrC1	PROBABLE THREONINE SYNTHASE PROTEIN	1010436	1009036	na	-0.273556	na	na	na	na
1611	SMa1233	napB	NapB periplasmic nitrate reductase	677228	676725	na	-0.273901	-0.363802	na	na	na
60	SMb20031	-	HYPOTHETICAL PROTEIN	42554	42306	na	-0.274884	-0.330353	na	na	na
3928	SMc00245	-	PUTATIVE ABC TRANSPORTER ATP-BINDING PROTEIN	1813690	1812104	na	-0.2755	-0.400802	na	na	na
2115	SMa1666	-	hypothetical protein	933005	932526	na	-0.277669	na	na	na	na
1336	SMc02263	ilvB1	PUTATIVE ACETOLACTATE SYNTHASE ISOZYME I LARGE SUBUNIT PROTEIN	627821	629434	na	-0.278061	0.100511	na	na	na
2985	SMa2333	kdpA	probable KdpA potassium-transporting ATPase A chain	1304123	1302414	na	-0.278554	na	na	na	na
1391	SMc02328	-	HYPOTHETICAL UNKNOWN PROTEIN	661264	660620	na	-0.278703	na	na	na	na
6758	SMc02975	pckR	PUTATIVE PHOSPHOENOLPYRUVATE CARBOXYKINASE REGULATOR TRANSCRIPTION REGULATOR PROTEIN	3097909	3096884	na	-0.28118	-0.318316	na	na	na
5638	SMc02732	-	CONSERVED HYPOTHETICAL PROTEIN	2585777	2585373	na	-0.282595	-0.450373	na	na	na
1957	SMc00862	ipk	PUTATIVE ISOPENTENYL MONOPHOSPHATE KINASE PROTEIN	925405	924500	na	-0.282595	na	na	na	na
125	SMa0106	-	putative ABC transporter, permease	55565	56386	na	-0.284816	na	na	na	na
5176	SMc01845	-	PUTATIVE TRANSGLYCOSYLASE TRANSMEMBRANE PROTEIN	2369011	2370228	na	-0.285665	na	0.225803	na	na
7992	SMc04411	-	PUTATIVE MEMBRANE-BOUND LYTIC MUREIN TRANSGLYCOSYLASE SIGNAL PEPTIDE PROTEIN	3618520	3619341	na	-0.285681	na	-0.51551	-0.567628	-0.343324
3643	SMc01233	ssb	PROBABLE SINGLE-STRAND BINDING PROTEIN	1689793	1690317	na	-0.286616	na	na	na	na
645	SMb20348	-	HYPOTHETICAL PROTEIN	355568	356395	na	-0.286841	na	na	na	na
1946	SMa1572	-	hypothetical protein	869833	869408	na	-0.288261	-0.465948	na	na	na
1464	SMa1095	-	Conserved hypothetical protein	598804	599112	na	-0.288305	-0.326251	na	na	na
1494	SMc03004	mcpE	PUTATIVE CHEMORECEPTOR (METHYL-ACCEPTING CHEMOTAXIS PROTEIN)	702172	703773	na	-0.289104	na	na	na	na
17	SMc02787	-	HYPOTHETICAL TRANSMEMBRANE PROTEIN	5657	5082	na	-0.290202	na	na	na	na
4807	SMc04274	-	CONSERVED HYPOTHETICAL PROTEIN	2203400	2202294	na	-0.291778	na	na	na	na
1836	SMc00931	-	HYPOTHETICAL/UNKNOWN PROTEIN	862916	862491	na	-0.29204	na	na	na	na
6316	SMc00685	-	HYPOTHETICAL PROTEIN	2891141	2891001	na	-0.292042	na	na	na	na
2516	SMb21403	-	HYPOTHETICAL PROTEIN	1335358	1335813	na	-0.296603	na	na	na	na
5368	SMc01540	-	HYPOTHETICAL PROTEIN	2476462	2476241	na	-0.297229	na	na	na	na
2984	SMa2331	kdpB	probable KdpB potassium-transporting ATPase B chain	1302402	1300360	na	-0.297706	na	na	na	na
6351	SMc00669	hutH2	PUTATIVE HISTIDINE AMMONIA-LYASE PROTEIN	2910681	2912180	na	-0.298192	na	na	na	na
4365	SMc00150	-	PUTATIVE MEMBRANE PROTEIN	2019787	2017892	na	-0.300145	na	na	na	na
5293	SMc01639	-	PUTATIVE ACYL-COA DEHYDROGENASE PROTEIN	2432273	2433433	na	-0.301912	na	na	na	na
293	SMc02620	-	CONSERVED HYPOTHETICAL PROTEIN	111802	112533	na	-0.304809	na	na	na	na
1382	SMb21046	TRmNone1bnone2	putative transposase of insertion sequence ISRm10-1, orfB C-terminus protein	676913	677401	na	-0.306093	na	na	na	na
1861	SMa1473	-	Putative aminopeptidase	811163	809859	na	-0.307084	na	na	na	na
1300	SMb21039	-	putative oligopeptidemurein peptide ABC transporter permease protein	657241	658116	na	-0.307307	na	na	na	na
3063	SMc01335	amiC	PROBABLE N-ACETYLMURAMOYL-L-ALANINE AMIDASE AMIC PRECURSOR TRANSMEMBRANE PROTEIN	1445167	1446399	na	-0.308626	na	na	na	na
13	SMa0002	fdoG	probable FdoG formate dehydrogenase-O alpha subunit	1353	4457	na	-0.308775	-0.507567	na	na	na
1118	SMa0831	nifX	NifX nitrogen fixation protein	459663	460163	na	-0.3094	-0.285642	na	na	na
1499	SMb21091	lysM	putative cell-wall lytic enzyme, similar to muramidase (lysozyme, 3.2.1.17) protein	733897	734907	na	-0.309759	-0.185209	na	na	na
3008	SMb20581	-	putative 4-hydroxyphenylpyruvate dioxygenase protein	1596210	1594321	na	-0.309884	na	na	na	na
4136	SMc00507	-	HYPOTHETICAL/UNKNOWN PROTEIN	1905466	1905771	na	-0.311023	na	na	na	na
7382	SMc03252	proB2	PUTATIVE GLUTAMATE 5-KINASE PROTEIN	3367034	3366186	na	-0.311333	0.272594	na	na	na
7398	SMc03254	fixT3	PUTATIVE ANTIKINASE PROTEIN	3369445	3369116	na	-0.31141	0.21959	na	na	na
2165	SMc00027	-	HYPOTHETICAL/UNKNOWN PROTEIN	1029978	1030328	na	-0.311629	na	na	na	na
5708	SMc01511	hmuU	PUTATIVE HEMIN TRANSPORT SYSTEM PERMEASE TRANSMEMBRANE PROTEIN	2618550	2619650	na	-0.313573	na	na	na	na
2255	SMc00045	cycF	PUTATIVE CYTOCHROME C SIGNAL PEPTIDE PROTEIN	1069385	1069834	na	-0.314115	na	na	na	na
407	SMa0341	-	hypothetical protein	186524	186718	na	-0.314252	na	na	na	na
2770	SMb20663	-	conserved hypothetical protein	1465284	1464301	na	-0.317001	na	na	na	na
1013	SMa0763	-	hypothetical protein	413437	414084	na	-0.31835	na	na	na	na
1455	SMa1087	-	Putative cation transport P-type ATPase	594396	596597	na	-0.318814	na	na	na	na
5726	SMc01503	-	PUTATIVE SUGAR KINASE PROTEIN	2627110	2625527	na	-0.319592	-0.278685	na	na	na
1534	SMa1156	-	probable alcohol	634046	632973	na	-0.31982	-0.4357	na	na	na
87	SMa0064	-	conserved hypothetical protein	34190	35392	na	-0.320378	na	na	na	na
633	SMa0493	-	putative ABC transporter, permease	269259	268561	na	-0.321813	na	na	na	na
727	SMb20398	-	CONSERVED HYPOTHETICAL PROTEIN	413186	413680	na	-0.322136	na	na	na	na
6646	SMc04039	TRm17C	PUTATIVE PARTIAL TRANSPOSASE FOR ISRM17 PROTEIN	3043119	3043643	na	-0.322808	na	na	na	na
5321	SMc01653	-	PUTATIVE ATP-BINDING ABC TRANSPORTER PROTEIN	2450528	2451568	na	-0.322833	-0.217375	na	na	na
3925	SMc00242	-	HYPOTHETICAL SIGNAL PEPTIDE PROTEIN	1810053	1808983	na	-0.324156	-0.271857	na	na	na
650	SMc00346	-	HYPOTHETICAL TRANSMEMBRANE PROTEIN	301983	302435	na	-0.328196	na	na	na	na
2246	SMb20980	-	putative small C4-dicarboxylate uptake permease protein	1213415	1212903	na	-0.328752	na	na	na	na
2565	SMa1961	-	Putative POLYHYDROXYALKANOATE DEPOLYMERASE	1116492	1115365	na	-0.3296	na	na	na	na
6454	SMc03957	tolR	PUTATIVE TRANSPORT TRANSMEMBRANE PROTEIN	2950530	2950078	na	-0.329686	-0.448889	na	na	na
6010	SMc02414	-	PUTATIVE HYDROLASE PROTEIN	2785613	2784138	na	-0.329842	na	na	na	na
3185	SMc01282	-	HYPOTHETICAL TRANSMEMBRANE PROTEIN	1494421	1493771	na	-0.33107	-0.310789	na	na	na
322	SMa0263	-	putative alcohol	149362	148163	na	-0.332087	na	na	na	na
1599	SMa1220	fixN1	FixN1 Heme b / copper cytochrome c oxidase subunit	670762	669143	na	-0.332922	na	na	na	na
364	SMc04117	-	CONSERVED HYPOTHETICAL TRANSMEMBRANE PROTEIN	158489	157875	na	-0.336839	na	na	na	na
2484	SMb20922	-	HYPOTHETICAL PROTEIN	1328715	1327663	na	-0.343023	na	na	na	na
1503	SMc03013	-	CONSERVED HYPOTHETICAL PROTEIN	710149	710523	na	-0.348208	-0.277281	na	na	na
1057	SMa0792	-	hypothetical protein with local similarity	431220	432053	na	-0.350249	na	na	na	na
918	SMa0708	-	putative isomerase	382918	384087	na	-0.352049	na	na	na	na
2315	SMc00059	-	PUTATIVE SENSOR HISTIDINE KINASE PROTEIN	1093568	1095145	na	-0.355732	-0.552763	na	na	na
1564	SMc03039	flaD	PROBABLE FLAGELLIN D PROTEIN	734262	735467	na	-0.356199	-0.440777	-1.14749	-0.752897	na
1151	SMc02157	-	HYPOTHETICAL TRANSMEMBRANE PROTEIN	538706	539647	na	-0.356202	na	na	na	na
[truncated: 963 more rows]

## Sheet: Microarrays&Proteomics(M>1,<-1)
Microarray and quantitative proteomic analysis. Protein coding genes and their corresponding m-values are displayed if the m-value of a specific gene significantly changed (≥+1/≤-1) at least at one time point. n\a, no M-value available.
		M-value
		transcriptome			proteome
ID	Description	30 min	60 min	90 min	30 min	60 min	90 min
SMc00963	Hypothetical transmemebrane protein	na	na	na	1.07849	na	na
SMa0124	groEL3: chaperonin	-0.185903	na	na	1.06082	na	na
SMa1077	nex18: Symbiotically induced conserved protein	0.187673	-0.535406	na	0.424899	1.12811	na
SMc02868	Putative multidrug efflux system protein	0.775334	1.09701	1.22416	0.281859	0.172928	0.154086
SMc04234	csp4: Cold shock-like transcription regulator protein	0.330594	0.619685	1.15102	0.211911	0.423611	0.396834
SMb21176	phoD: phosphate uptake ABC transporter periplasmic solute-binding protein precursor	na	1.26754	na	na	2.69944	na
SMb20960	exoN: glucose pyrophosphorylase protein	0.999399	1.0964	1.02693	na	2.29028	na
SMc02140	phoB: Phosphate regulon transcriptional regulatory protein	na	1.43361	na	na	1.61348	na
SMc02146	Putative phosphate-binding periplasmatic protein	na	2.21036	na	na	1.16326	na
SMc02141	phoU: Phosphate transport system transcriptional regulator protein	na	1.28151	na	na	0.904571	na
SMa0134	Hypothetical Protein	na	0.0935083	na	na	na	1.02791
SMa0994	Hypothetical Protein	2.63888	3.18565	2.93345	na	na	na
SMb21337	Putative iron-sulfur-binding protein	2.31375	3.18073	3.02814	na	na	na
SMa0457	Hypothetical Protein	2.19683	2.9747	2.47202	na	na	na
SMb20213	Hypothetical Protein	1.65685	1.31524	1.42591	na	na	na
SMa1587	eglC: Endo-1,3-1,4-beta-glycanase	1.37075	2.06112	2.26049	na	na	na
SMb21291	Putative transcriptional regulator, lysR family protein	1.00204	1.45037	1.46585	na	na	na
SMb20300	cyaF7: putative adenylate cyclase protein	0.895094	1.0317	1.15957	na	na	na
SMc01610	Putative transcription regulator protein	0.892193	1.73938	1.53537	na	na	na
SMa1084	Hypothetical Protein	0.774595	1.24514	1.48358	na	na	na
SMc00409	Hypothetical signal peptide protein	0.731104	1.23821	1.36979	na	na	na
SMc00956	xthA1: Probable exodeoxyribonuclease III protein	0.624963	1.4627	1.74463	na	na	na
SMc02020	Putative ATP binding ABC transporter protein	0.6152	1.22718	1.37143	na	na	na
SMc01006	Hypothetical Protein	0.572126	0.902752	1.03954	na	na	na
SMc01987	Putative dehydrogenase protein	0.493853	0.799367	1.00143	na	na	na
SMa1734	Hypothetical Protein	0.424519	0.81043	1.04166	na	na	na
SMc02142	pstB: Phosphate transport ATP-binding ABC transporter protein	0.122623	1.34358	na	na	na	na
SMc02143	pstA: Phosphate transport system permease ABC transporter protein	na	1.43784	na	na	na	na
SMc01848	Hypothetical Protein	na	1.43587	0.532207	na	na	na
SMc02634	Hypothetical transmembrane protein	na	1.40775	na	na	na	na
SMc02145	Hypothetical signal peptide protein	na	1.39205	na	na	na	na
SMc04317	afuA: Iron-binding periplasmatic protein	na	1.35527	na	na	na	na
SMc02144	pstC: Phosphate transport system permease ABC transporter protein	na	1.14823	na	na	na	na
SMa1097	Hypothetical Protein	na	1.09387	1.28943	na	na	na
ID	Description	30 min	60 min	90 min	30 min	60 min	90 min
SMc02819	Putative ribonuclease T2	na	na	na	-1.49641	na	na
SMc03040	flaC: Flagellin protein	-0.151615	-0.262299	na	-1.24469	na	na
SMc03039	flaD: Probable flagellin D protein	na	-0.356199	-0.440777	-1.14749	-0.752897	na
SMc03038	flaB: Flagellin B protein	-0.523524	-0.854618	-0.793497	-1.14261	-0.689888	-0.82214
SMc03037	flaA: Flagellin A protein	-0.498539	-0.653662	-0.730587	-1.06278	-0.697193	-0.908951
SMa1243	azu1: pseudoazurin (blue copper protein)	na	na	na	-1.05651	-0.24627	na
SMc02121	aapP: L-amino acid transport ATP-binding ABC transporter protein	-0.3284	-0.990946	-0.872746	-0.852194	-1.91172	-1.80864
SMc02118	aapJ: L-amino acid transport periplasmic ABC transporter protein	-0.247244	-2.61486	-1.53657	-0.733215	-3.03161	-1.98717
SMc00654	ctrA: response regulator	na	-0.413058	-0.50417	-0.555553	-1.13649	na
SMc02119	aapQ: L-amino acid transport permease ABC transporter protein	-0.415004	-1.85036	-1.26383	na	-3.3303	-2.59165
SMc02120	aapM: L-amino acid transport permease ABC transporter protein	-0.387651	-1.68095	-1.4039	na	-3.00667	na
SMc03047	flgE: Flagellar hook protein	-0.639215	-1.10046	-0.812983	na	-0.864358	na
SMc00239	Hypothetical transmembrane protein	-2.77109	-2.45803	-3.06553	na	na	na
SMb20848	Hypothetical membrane protein	-2.01731	-0.732235	-1.68871	na	na	na
SMc01020	Hypothetical Protein	-1.85473	-1.76537	-1.97551	na	na	na
SMc00401	Hypothetical Protein	-1.6656	-1.20085	-0.991236	na	na	na
SMc03107	Hypothetical Protein	-1.65498	-1.56926	-1.78359	na	na	na
SMc02851	Putative transcription regulator protein	-1.27673	-1.07833	-1.57759	na	na	na
SMb20338	Putative efflux protein	-1.24883	-1.17476	-1.2885	na	na	na
SMc03030	flgG: Flagellar basal-body rod protein	-1.2043	-1.23544	-0.980033	na	na	na
SMc03027	flgB: Flagellar basal-body rod protein	-1.16276	-1.45047	-1.19184	na	na	na
SMc01818	cyaC: Adenylate cyclase transmembrane protein	-1.12422	-0.290548	-0.588256	na	na	na
SMc01607	Putative permease protein	-1.1069	-0.860677	-1.28487	na	na	na
SMc03049	flgL: Putative flagellar hook-associated protein	-0.994361	-1.98217	-1.89868	na	na	na
SMb20665	putative partial transposase ISRm17	-0.842943	-1.02685	-1.13397	na	na	na
SMc02061	bioS: Biotin-regulated protein	-0.724884	-1.18056	-1.08768	na	na	na
SMc04111	cpaC1: Pilus assembly transmembrane protein	-0.597058	-1.15577	-0.607761	na	na	na
SMc03253	Putative L-proline 3-hydroxylase protein	na	-3.15657	na	na	na	na
SMa1223	Hypothetical Protein	na	-2.70622	na	na	na	na
SMa0762	fixK2: transcription regulator	na	-2.35186	na	na	na	na
SMa1225	fixK1: Transcriptional activator	na	-2.19103	na	na	na	na
SMc03014	fliF: Flagellar M-ring transmembrane protein	na	-1.13203	-0.701569	na	na	na
SMb20447	Hypothetical Protein	na	-1.12896	na	na	na	na
SMc03045	Hypothetical transmembrane protein	na	-1.09301	-0.755383	na	na	na

## Sheet: Transcripts in IGRs
Transcript detection in IGR via microarray hybridization. Position, relative probe order; ID\start\stop, represent name and position of oligonucleotide probes applied in the SM14kOLI chip design (Bahlawanne 2008); Rep, replicon: chromosome (c), pSymA (a), pSymB (b); M-value, Threshold ≥1 and ≤-1.
	Probe					M-value
Position	ID	start	stop	Rep	RNA Target description	30 min	60 min	90 min
109	Sm_intergen_5799	56409	56458	c	none	-1.59971	-2.44024	-2.64061
198	Sm_intergen_6102	87558	87607	c	5S rRNA		1.3113
212	Sm_intergen_6153	82130	82081	c	16S rRNA	-1.26439	1.27469	-0.493197
215	Sm_intergen_6150	82510	82461	c	16S rRNA	-1.1707	0.762434
216	Sm_intergen_6149	82610	82561	c	16S rRNA	-1.10812		-0.262028
219	Sm_intergen_6146	82915	82866	c	16S rRNA	-1.17315	0.872199	-0.508031
247	Sm_intergen_6118	86187	86138	c	23S rRNA	-1.35566	0.966644
381	Sm_intergen_6794	166066	166115	c	none	-0.870789	-1.65372	-1.4615
940	Sm_intergen_5599	423197	423148	c	none	2.27308	3.22302	3.09343
984	Sm_intergen_5628	449264	449313	c	none	-2.25539	-2.64054	-3.1754
1005	Sm_intergen_5638	458987	459036	c	SmelC812	-3.92819	-3.23351	-4.36331
1006	Sm_intergen_5640	459040	458991	c	Repeat Unit Trm19	-0.927061	-1.04863	-1.57896
1007	Sm_intergen_5639	459086	459135	c	Repeat Unit Trm19	-1.06461	-1.30593	-1.24087
1217	Sm_intergen_5777	566602	566651	c	mTSS of pstS operon (SMc_TSS01347, SMc_TSS01348, SMc_TSS01349)		1.12308
1333	Sm_intergen_5845	625975	625926	c	none	-1.46865	-1.52723	-1.6145
1491	Sm_intergen_5944	701755	701706	c	pmTSS of SMc_ORF_4 (SMc_TSS01764, SMc_TSS01765)	-0.845411	-1.27909	-1.1614
1544	Sm_intergen_5972	724718	724767	c	none		-1.3177
1556	Sm_intergen_5974	731133	731182	c	SmelC122 (mRNA leader of flaA)	-0.437066		-1.05338
2724	Sm_intergen_6798	1288061	1288110	c	none	1.38565	2.10956	2.21876
2934	Sm_intergen_6934	1378259	1378210	c	none	-2.7893	-2.28326	-2.58645
3057	Sm_intergen_7010	1444460	1444411	c	mTSS Smc_TSS04053 of rne (ribonuclease E)	-0.793684	-0.862965	-1.02943
3178	Sm_intergen_7085	1491822	1491773	c	none	1.15982	1.70234	1.43411
3425	Sm_intergen_7244	1592056	1592007	c	SMc_TSS04665 between aapJ and aapQ	-0.524044	-2.0533	-1.63337
3741	Sm_intergen_7462	1730926	173975	c	none	-2.48395	-2.41388	-2.8047
4037	Sm_intergen_7653	1855683	1855634	c	none		0.824216	1.16465
4052	Sm_intergen_7664	1859720	1859671	c	mTSS Smc_TSS05614 of cspA5	-0.646643	-1.35646	-0.671095
4054	Sm_intergen_7665	1860389	1860438	c	none		-1.27527	-0.646603
4192	Sm_intergen_7742	1931262	1931311	c	none		1.05982	1.08559
4318	Sm_intergen_7825	1996859	1996810	c	SMc_asRNA_1530	0.848586	0.996592	1.27859
4424	Sm_intergen_7885	2047370	2047419	c	none	1.69833	3.16539	3.14175
4487	Sm_intergen_7932	2065407	2065456	c	mTSS of SMc04239 (SMc_TSS06265, SMc_TSS06267)		1.45121
4753	Sm_intergen_3393	2180700	2180651	c	SMc_sRNA_278		-1.61356	-1.99123
5645	Sm_intergen_3966	2590227	2590178	c	none	-1.94046	-1.90101	-2.02966
5668	Sm_intergen_3979	2602205	2602254	c	Repeat	0.779174	1.11606	1.37359
6053	Sm_intergen_4175	2807067	2807116	c	23S rRNA	-1.52774	1.07837	-0.285115
6054	Sm_intergen_4176	2807198	2807247	c	23S rRNA	-0.791955	1.11404
6060	Sm_intergen_4182	2808001	2808050	c	23S rRNA	0.302203	1.18313	1.08414
6062	Sm_intergen_4185	2808248	2808297	c	23S rRNA	-0.757209	1.18627
6081	Sm_intergen_4206	2810644	2810693	c	16S rRNA	-1.01277	0.927401	-0.163837
6083	Sm_intergen_4208	2810899	281948	c	16S rRNA	-0.898532	1.34987	-0.373751
6085	Sm_intergen_4210	2811124	2811173	c	16S rRNA	-1.13218	1.23492	-0.592833
6100	Sm_intergen_4267	2805696	2805647	c	5S rRNA	-0.41479	1.0906
6497	Sm_intergen_4490	2972187	2972236	c	none	-0.550809	1.33819	-0.844423
6569	Sm_intergen_4537	2999914	2999865	c	none	1.4822
6650	Sm_intergen_4593	3044595	3044644	c	mRNA leader SmelC688 of pldB (SMc04041)		1.164	-0.547225
6932	Sm_intergen_4759	3188104	3188153	c	none	-0.416022	-0.737972	-1.05293
6965	Sm_intergen_4776	3207048	3206999	c	pmTSS of SMc03124 (SMc_TSS09123, SMc_TSS09122 )		2.07751
6981	Sm_intergen_4785	3209921	3209970	c	23S rRNA	-1.61626	1.19955	-0.239294
6982	Sm_intergen_4786	3210052	3210101	c	23S rRNA	-0.735987	1.01159
7009	Sm_intergen_4816	3213498	3213547	c	16S rRNA	-1.2974	0.940489	-0.407128
7010	Sm_intergen_4817	3213598	3213647	c	16S rRNA	-1.27465	0.838218	-0.428634
7013	Sm_intergen_4820	3213978	3214027	c	16S rRNA	-1.36526	1.52688	-0.804052
7014	Sm_intergen_4821	3214077	3214126	c	16S rRNA	-0.841387	1.09014	-0.729542
7026	Sm_intergen_4877	3208550	3208501	c	5S rRNA	-0.466402	1.21195
7384	Sm_intergen_5076	3367240	3367191	c	none		-2.25954
7386	Sm_intergen_5088	3368306	3368257	c	pmTSS of SMc03253 (L-proline 3-hydroxylase) (SMc_TSS09578)		-4.36892
7388	Sm_intergen_5087	3368408	3368359	c	pmTSS of SMc03253 (L-proline 3-hydroxylase) (SMc_TSS09578)		-2.95237
7390	Sm_intergen_5086	3368528	3368479	c	pmTSS of SMc03253 (L-proline 3-hydroxylase) (SMc_TSS09578) incl. SmelC748		-3.42603
7393	Sm_intergen_5080	3368792	3368841	c	none		-1.02327
7394	Sm_intergen_5084	3368875	3368826	c	none	0.185361	-4.0509
7396	Sm_intergen_5083	3369016	3368967	c	pmTSS of SMc03253 (L-proline 3-hydroxylase) (SMc_TSS09578) incl. SmelC748		-3.50843
7793	Sm_intergen_5384	359637	359686	c	SmelC775	3.44404	4.6987	3.70676
7794	Sm_intergen_5385	3509687	3509638	c	SmelC776	0.843103	1.41265	1.01842
7852	Sm_intergen_5413	3540716	3540765	c	none	-0.345842	-0.624801	-1.00486
7920	Sm_intergen_5459	3573279	3573230	c	none		1.03157
8475	Sm_intergen_3322	230484	230435	b	none	0.352535	1.02347	1.25803
9785	Sm_intergen_2535	888550	888501	b	none	-0.26028	-1.22911	-0.721686
9894	Sm_intergen_2582	963875	963924	b	none	-2.05328	-2.14738	-2.43689
10504	Sm_intergen_2897	1317702	1317653	b	none		-1.46933
10655	Sm_intergen_2980	1381022	1380973	b	Smb_ORF_15	0.751695	1.82427	2.20992
10786	Sm_intergen_3043	1448190	1448141	b	pmTSS of minC (SMb_TSS3205 )	-1.35446	-1.58445	-0.878865
10790	Sm_intergen_3048	1448842	1448793	b	SmelB147b	0.810081	1.17774	0.809981
11019	Sm_intergen_3173	1572926	1572975	b	Repeat Unit Trm20	-1.10518	-1.09975	-1.76228
11020	Sm_intergen_3175	1572985	1572936	b	SmelC812	-3.90002	-3.22881	-4.24449
11160	Sm_intergen_3244	1657510	1657461	b	Repeat Trm19	-2.2291	-2.22213	-2.75988
11161	Sm_intergen_3241	1657579	1657628	b	SmelC812	-3.20284	-3.00449	-3.01897
11225	Sm_intergen_696	12212	12163	a	none		-1.32459	-1.44141
11270	Sm_intergen_96	27211	27260	a	none	0.331946	0.79501	1.09256
11571	Sm_intergen_1714	171905	171856	a	none	1.73381	2.62434	2.49126
12064	Sm_intergen_263	355469	355518	a	none		-1.02921
12113	Sm_intergen_299	380616	380567	a	none	0.446939	0.847567	1.09112
12161	Sm_intergen_322	398723	398772	a	none		-1.36756	-1.53429
12255	Sm_intergen_391	430433	430482	a	none	-1.78165	-0.724138	-1.80244
12430	Sm_intergen_506	506383	506334	a	none	-0.797975	-0.810275	-1.20556
12570	Sm_intergen_608	559427	559378	a	SmelA036 as to SMa1009 (Heavy metal binding protein)		1.12734	0.323027
12610	Sm_intergen_625	575734	575783	a	none		-0.924614	-1.58138
12710	Sm_intergen_686	618437	618486	a	mTSS of SMa1132 (SMa_TSS1585)		-1.08099
13179	Sm_intergen_927	882286	882335	a	none		1.05543	0.995039
13336	Sm_intergen_1052	942723	942674	a	none	-1.46343	-1.61761	-1.19203
13717	Sm_intergen_1313	1098269	1098318	a	Sma_sRNA_142	0.546337	0.940496	1.08917
13856	Sm_intergen_1410	115993	115142	a	none		1.53152	1.43151
14044	Sm_intergen_1534	1232816	1232865	a	none	-2.40218	-2.31658	-2.66119

## Sheet: Transcripts in IGRs (M>1,<-1)
Transcripts in IGR conspicious in microarray experiments: ID, Target RNAs detected by multiple probes were summarized into clusters; *, mRNA transcripts could derive from multiple gene copies; Probe IDs\start\stop, represent name and position of oligonucleotide probes applied in the SM14kOLI chip design to detect transcripts in IGR (Bahlawanne 2008); Rep, replicon: chromosome (c), pSymA (a), pSym…
			Probe			M-value
ID	Transcript description	Probe ID	start	stop	Rep	30 min	60 min	90 min
1	SmelC775	Sm_intergen_5384	359637	359686	c	3.44404	4.6987	3.70676
2	pmTSS of SMc03124 (SMc_TSS09123, SMc_TSS09122 )	Sm_intergen_4776	3207048	3206999	c	na	2.07751	na
3	Smb_ORF_15	Sm_intergen_2980	1381022	1380973	b	0.751695	1.82427	2.20992
4	mTSS of SMc04239 (SMc_TSS06265, SMc_TSS06267)	Sm_intergen_7932	2065407	2065456	c	na	1.45121	na
5	SmelC776	Sm_intergen_5385	3509687	3509638	c	0.843103	1.41265	1.01842
6	SmelB147b	Sm_intergen_3048	1448842	1448793	b	0.810081	1.17774	0.809981
7	mRNA leader SmelC688 of pldB (SMc04041)	Sm_intergen_4593	3044595	3044644	c	na	1.164	-0.547225
8	SmelA036 as to SMa1009 (Heavy metal binding protein)	Sm_intergen_608	559427	559378	a	na	1.12734	0.323027
9	mTSS of pstS operon (SMc_TSS01347, SMc_TSS01348, SMc_TSS01349)	Sm_intergen_5777	566602	566651	c	na	1.12308	na
10	Repeat	Sm_intergen_3979	2602205	2602254	c	0.779174	1.11606	1.37359
11	SMc_asRNA_1530	Sm_intergen_7825	1996859	1996810	c	0.848586	0.996592	1.27859
12	Sma_sRNA_142	Sm_intergen_1313	1098269	1098318	a	0.546337	0.940496	1.08917
13	5S rRNA	Sm_intergen_6102	87558	87607	c	na	1.3113	na
	16S rRNA	Sm_intergen_6153	82130	82081	c	-1.26439	1.27469	-0.493197
	16S rRNA	Sm_intergen_6150	82510	82461	c	-1.1707	0.762434	na
	16S rRNA	Sm_intergen_6149	82610	82561	c	-1.10812	na	-0.262028
	16S rRNA	Sm_intergen_6146	82915	82866	c	-1.17315	0.872199	-0.508031
	23S rRNA	Sm_intergen_6118	86187	86138	c	-1.35566	0.966644	na
14	23S rRNA	Sm_intergen_4175	2807067	2807116	c	-1.52774	1.07837	-0.285115
	23S rRNA	Sm_intergen_4176	2807198	2807247	c	-0.791955	1.11404	na
	23S rRNA	Sm_intergen_4182	2808001	2808050	c	0.302203	1.18313	1.08414
	23S rRNA	Sm_intergen_4185	2808248	2808297	c	-0.757209	1.18627	na
	16S rRNA	Sm_intergen_4206	2810644	2810693	c	-1.01277	0.927401	-0.163837
	16S rRNA	Sm_intergen_4208	2810899	2810948	c	-0.898532	1.34987	-0.373751
	16S rRNA	Sm_intergen_4210	2811124	2811173	c	-1.13218	1.23492	-0.592833
	5S rRNA	Sm_intergen_4267	2805696	2805647	c	-0.41479	1.0906	na
15	23S rRNA	Sm_intergen_4785	3209921	3209970	c	-1.61626	1.19955	-0.239294
	23S rRNA	Sm_intergen_4786	3210052	3210101	c	-0.735987	1.01159	na
	16S rRNA	Sm_intergen_4816	3213498	3213547	c	-1.2974	0.940489	-0.407128
	16S rRNA	Sm_intergen_4817	3213598	3213647	c	-1.27465	0.838218	-0.428634
	16S rRNA	Sm_intergen_4820	3213978	3214027	c	-1.36526	1.52688	-0.804052
	16S rRNA	Sm_intergen_4821	3214077	3214126	c	-0.841387	1.09014	-0.729542
	5S rRNA	Sm_intergen_4877	3208550	3208501	c	-0.466402	1.21195	na
16	SmelC122 (mRNA leader of flaA)	Sm_intergen_5974	731133	731182	c	-0.437066	na	-1.05338
17	mTSS Smc_TSS04053 of rne (ribonuclease E)	Sm_intergen_7010	1444460	1444411	c	-0.793684	-0.862965	-1.02943
18	mTSS of SMa1132 (SMa_TSS1585)	Sm_intergen_686	618437	618486	a	na	-1.08099	na
19	Repeat Unit Trm20	Sm_intergen_3173	1572926	1572975	b	-1.10518	-1.09975	-1.76228
20	pmTSS of SMc_ORF_4 (SMc_TSS01764, SMc_TSS01765)	Sm_intergen_5944	701755	701706	c	-0.845411	-1.27909	-1.1614
21	mTSS Smc_TSS05614 of cspA5	Sm_intergen_7664	1859720	1859671	c	-0.646643	-1.35646	-0.671095
22	pmTSS of minC (SMb_TSS3205 )	Sm_intergen_3043	1448190	1448141	b	-1.35446	-1.58445	-0.878865
23	SMc_sRNA_278	Sm_intergen_3393	2180700	2180651	c	na	-1.61356	-1.99123
24	SMc_TSS04665 between aapJ and Q	Sm_intergen_7244	1592056	1592007	c	-0.524044	-2.0533	-1.63337
25*	Repeat unit Trm19	Sm_intergen_5640	459040	458991	c	-0.927061	-1.04863	-1.57896
	Repeat unit Trm19	Sm_intergen_5639	459086	459135	c	-1.06461	-1.30593	-1.24087
	Repeat unit Trm19	Sm_intergen_3244	1657510	1657461	b	-2.2291	-2.22213	-2.75988
26*	SmelC812	Sm_intergen_5638	458987	459036	c	-3.92819	-3.23351	-4.36331
	SmelC812	Sm_intergen_3175	1572985	1572936	b	-3.90002	-3.22881	-4.24449
	SmelC812	Sm_intergen_3241	1657579	1657628	b	-3.20284	-3.00449	-3.01897
27	pmTSS of SMc03253 (L-proline 3-hydroxylase) (SMc_TSS09578)	Sm_intergen_5088	3368306	3368257	c	na	-4.36892	na
	pmTSS of SMc03253 (L-proline 3-hydroxylase) (SMc_TSS09578)	Sm_intergen_5087	3368408	3368359	c	na	-2.95237	na
	pmTSS of SMc03253 (L-proline 3-hydroxylase) (SMc_TSS09578) incl. SmelC748	Sm_intergen_5086	3368528	3368479	c	na	-3.42603	na
	pmTSS of SMc03253 (L-proline 3-hydroxylase) (SMc_TSS09578) incl. SmelC748	Sm_intergen_5083	3369016	3368967	c	na	-3.50843	na
